# Supplementary material for: Animals on Screen: Representations and Anthropomorphism in Australian Preschool Television
Source: Animals (Basel). 2026 Jun 2;16(11):1706. doi: 10.3390/ani16111706 (PMC13255927; doi:10.3390/ani16111706)
Supplement: Supplementary file 1 [file animals-16-01706-s001.zip › Supplementary File S1.xlsx]

## Sheet: Programs Summary
Program Title	Program Description 1 - Program Website (iview)	Program Description 2- ABC Website	Program website
Andy's Safari Adventures	Andy works at Safari World, the biggest wildlife park on the planet, with boss, Mr Hammond, and tech wiz Jen. When trouble strikes Andy jets off in his safari-mobile to visit animals around the world in search of a solution.	Andy works at Safari World, the biggest wildlife park on the planet, with boss, Mr Hammond, and tech wiz Jen. When trouble strikes Andy jets off in his safari-mobile to visit animals around the world in search of a solution.	https://www.abc.net.au/abckids/shows/andys-safari-adventures/
Andy's Wild Adventures	Andy and cheeky side-kick Kip the cat decide to use their tea breaks to go on a wild adventure to discover more about the natural world, travelling from the jungles of Borneo to the Australian outback.	Andy and cheeky side-kick Kip the cat decide to use their tea breaks to go on a wild adventure to discover more about the natural world, travelling from the jungles of Borneo to the Australian outback.	https://www.abc.net.au/abckids/shows/andys-wild-adventures/
Baby Jake	A wonderfully warm preschool series that follows the magical adventures of baby Jake, who lives in a windmill with his mum, dad and nine older brothers and sisters.	A wonderfully warm pre-school series that follows the magical adventures of an 11 month old baby, Jake, who lives in a windmill with his mum, dad and nine older brothers and sisters.	https://www.abc.net.au/abckids/shows/baby-jake/
Bananas In Pyjamas	The Bananas explore their town of Cuddlestown with their best friends Rat In A Hat and teddies - Lulu, Morgan and Amy.	The Bananas explore their town of Cuddlestown with their best friends Rat In A Hat and the Teddies (Lulu, Morgan and Amy).	https://www.abc.net.au/abckids/shows/bananas-in-pyjamas/
Becca's Bunch	Becca has an innate curiosity and a wonderful way of looking at things. Her can-do attitude allows her big ideas to take flight on the most fantastical adventures with her three best friends Stewy, Pedro and Sylvia.	From her quirky dress sense to her hobbies, Becca is a bird like no other and chirps to her own tune! Becca’s infectious enthusiasm encourages her besties, aka The Wild Bunch, to seek out adventure in Wagtail Woods and boldly go where no bird, worm, squirrel and fox have gone before.	https://www.abc.net.au/abckids/shows/beccas-bunch/
Ben And Holly's Little Kingdom	Join Holly, a young Fairy Princess, and her best friend Ben the Elf as they have lots of magical fun and exciting adventures playing together in the Little Kingdom.	Join the adventures of Holly, a young fairy princess, and her best friend, Ben the elf, in a funny and enchanting world where elves and fairies live alongside animals and insects, and flowers and grass rise above the tallest towers.	https://www.abc.net.au/abckids/shows/ben-and-hollys-little-kingdom/
Big Ted's Big Adventure	Get ready as Big Ted, Zindzi and Michelle venture into the Animal Kingdom to get up close with some of preschoolers' most treasured animals. Big Ted will learn about the animals and add their photo to his photo album.	Get ready as Big Ted, Zindzi and Michelle venture into the Animal Kingdom to get up close with some of preschoolers' most treasured animals. Big Ted will learn about the animals and add their photo to his photo album.	https://www.abc.net.au/abckids/shows/big-teds-big-adventure/
Bing	Bing celebrates the realities, learning and adventure of being a preschool child. Each episode will offer a micro-drama that explores what life is really like for preschoolers and the grown-ups in their lives.	Bing celebrates the realities, learning and adventure of being a preschool child. Each episode will offer a micro-drama that explores what life is really like for preschoolers and the grown-ups in their lives.	https://www.abc.net.au/abckids/shows/bing/
Bluey	Bluey is an inexhaustible six year-old Blue Heeler dog, who loves to play and turns everyday family life into extraordinary adventures, developing her imagination as well as her mental, physical and emotional resilience.	Bluey is an inexhaustible six year-old Blue Heeler dog, who loves to play and turns everyday family life into extraordinary adventures, developing her imagination as well as her mental, physical and emotional resilience.	https://www.abc.net.au/abckids/shows/bluey/
Bob The Builder	Bob the Builder and pals dig, haul and build together! With friends like Muck the dump truck and Dizzy the cement mixer, Bob and his business partner Wendy live in an imaginative world full of new experiences.	Bob the Builder and his machine team are ready to tackle any project. Bob and the Can-Do Crew demonstrate the power of positive thinking, problem-solving, teamwork, and follow-through.	https://www.abc.net.au/abckids/shows/bob-the-builder/
Book Hungry Bears	The Book Hungry Bears, Boomer, Crystal, Melody and Scout love sharing books and are hungry to learn all they can from the picture books they settle down to share together.	The Book Hungry Bears, Boomer, Crystal, Melody and Scout love sharing books and are hungry to learn all they can from the picture books they settle down to share together.	https://www.abc.net.au/abckids/shows/book-hungry-bears/
Brave Bunnies	The Brave Bunnies dearly love their home and friends in Carrot Valley, but curious and courageous, the whole Bunny Family sets off on a road trip to explore. There is a friend to find and a new game to share in every episode!	The Brave Bunnies dearly love their home and friends in Carrot Valley, but curious and courageous, the whole Bunny Family sets off on a road trip to explore. There is a friend to find and a new game to share in every episode!	https://www.abc.net.au/abckids/shows/brave-bunnies/
Charlie And Lola	The adventures of seven year-old Charlie and his feisty little sister Lola in this fresh, exuberant, delightfully witty animation.	Lola is a very curious four-year-old and Charlie is Lola's patient big brother who's always there to help her learn. From encouraging her to eat her vegetables to going to bed to having a haircut, Lola sure keeps Charlie on his toes!	https://www.abc.net.au/abckids/shows/charlie-and-lola/
Clangers	The Clangers are a family of pink, long-nosed, inventive and inquisitive mouse-shaped creatures who live on a small blue planet, out in the starry stretches of space, not far from our world.	The Clangers are a family of pink, long-nosed, inventive and inquisitive mouse-shaped creatures who live on a small blue planet, out in the starry stretches of space not far from our world.	https://www.abc.net.au/abckids/shows/clangers/
Curious George	The Man in the Yellow Hat is raising George, a little African monkey, and tries very hard to care for him. But things never go smoothly as George's curiosity gets him and others into trouble.	Curious George is about a little monkey with an insatiable curiosity who loves to find new things to discover, touch and spill. Everything is new to George and worth investigating!	https://www.abc.net.au/abckids/shows/curious-george/
Daniel Tiger's Neighbourhood	A shy but brave 4-year-old tiger learns key skills necessary for school and life with the help of his neighbours, family and friends.	Daniel Tiger's Neighbourhood is an animated preschool series based on the legacy of Fred Rogers and Mister Rogers' Neighbourhood. The series follows the adventures of Daniel, a shy but brave 4-year-old tiger who lives in the beloved Neighbourhood of Make Believe. With the help of his neighbours, family, and friends (O the Owl, Prince Wednesday and Katerina Kitty), Daniel learns key skills necessa…	https://www.abc.net.au/abckids/shows/daniel-tigers-neighbourhood/
Digby Dragon	Digby leads his friends on new quests to adventurous places, where they rise to the challenges that unfold.	Digby leads his friends on new quests to adventurous places, where they rise to the challenges that unfold.	https://www.abc.net.au/abckids/shows/digby-dragon/
Dino Dana	Dino Dana returns with more action, excitement and prehistoric creatures than ever before! Dana goes on a submarine adventure, meets her first prehistoric insect, and she and her family sing in their first musical episode.	Dana is a 9-year-old girl who loves dinosaurs and spends all of her time learning about them. One day at the library her life changes forever when she gets the power to imagine dinosaurs into real life.	https://www.abc.net.au/abckids/shows/dino-dana/
Dinosaur Train	Dinosaur Train chronicles the adventures of the Pteranodon family as Mom and Dad take their children Tiny, Shiny, Don and Buddy, who happens to be a T-Rex, all through the Mesozoic era on board the Dinosaur Train!	Dinosaur Train is seen through the eyes of Buddy, the preschool-age Tyrannosaurus rex. Buddy was adopted by Mr. and Mrs. Pteranodon and brought to their nest to hatch at the same time as his siblings Tiny, Shiny, and Don.	https://www.abc.net.au/abckids/shows/dinosaur-train/
Dirtgirlworld	Dirtgirl wears gumboots, grows awesome tomatoes, knows the names of clouds and drives an orange tractor. She hangs out in her garden with her friends, Scrapboy, Hayman, Grubby and many more!	dirtgirlworld is a celebration of life outside, taking children to a world where the real and unreal collide. dirtgirl grows awesome tomatoes, knows the names of clouds, drives a big orange tractor and has a backyard full of friends.	https://www.abc.net.au/abckids/shows/dirtgirlworld/
Dog Loves Books	Dog loves books. He loves the smell of them; he loves the sound of them. But most of all, he loves the stories inside them!	Dog Loves books. He loves the smell of them; he loves the sound of them. But most of all, he loves the stories inside them!	https://www.abc.net.au/abckids/shows/dog-loves-books/
Dot.	Dot. is about an inquisitive and exuberant 8-year-old who embarks on hilarious adventures and who fearlessly sets about solving problems...problems she most likely created herself.	Meet Dot, an 8-year old inquisitive and exuberant tech-savvy girl who embarks on hilarious adventures and who fearlessly sets about solving problems...problems she most likely created herself. For a girl as energetic as Dot, there's no better way to spend the day than outside, exploring the world with her best friends, Hal, Ruby, Nev, Dev, and her best dog, Scratch. Join her as she conquers each …	https://www.abc.net.au/abckids/shows/dot/
Fireman Sam	Series 12 follows the adventures of Fireman Sam and Pontypandy's new Police Constable Malcolm Williams! Whether it's a forest fire or the case of a missing lunch, together, they can face any adventure, big or small!	From emergencies at sea to disasters at the barbecue; from children being trapped on a cliff face to adults being stranded in the fog. All manner of events can kick off a nail biting incident in Pontypandy! Luckily Fireman Sam and his trusty crew are always there to save the day!	https://www.abc.net.au/abckids/shows/fireman-sam/
Five Minutes More	The gentle tale of five best friends - Faraway the Aardvark, Louisa the Polar Bear, Florrie the Dog, Sam the Monkey and Georgie the Penguin, who live on a beautiful patchwork quilt and take us on wonderful adventures.	Five furry friends live on a magical patchwork quilt made up of pictures of wonderful places such as a castle, a boat, a forest and a fantasy planet. Georgie, Louisa, Faraway, Florrie and Sam take turns to tell a story while the others act it out.	https://www.abc.net.au/abckids/shows/five-minutes-more/
Floogals	Our three Floogals - Fleeker, Flo and Boomer are pocket-sized alien adventurers on a mission to observe, experience and detail the new and exciting world around them - Planet Earth!	Fleeker, Flo and Boomer are on their first mission away from their distant planet of Floog to observe and experience our world - planet Earth!	https://www.abc.net.au/abckids/shows/floogals/
Get Grubby Tv	Get Grubby TV takes preschoolers on imagination-charged adventures. Join Costa, dirtgirl and scrapboy to explore and celebrate dirtgirlworld and the wonderful landscapes of rural, urban and suburban Australia.	From the Emmy Award-winning creators of dirtgirlworld, comes Get Grubby TV, a 30-minute live action garden-loving celebration of all things outside.	https://www.abc.net.au/abckids/shows/get-grubby-tv/
Go Jetters	Meet the Go Jetters, four explorers on a global adventure! In this animated adventure comedy series, plucky heroes Xuli, Kyan, Lars and Foz travel the world with their teacher, Ubercorn - a disco-loving unicorn.	Follow four heroes - Xuli, Kyan, Lars and Foz on their adventures as they travel the world with their teacher, mentor and friend, Ubercorn.	https://www.abc.net.au/abckids/shows/go-jetters/
Guess How Much I Love You	Series 2 returns us to the timeless picture book landscape of the meadow. Everyone's favourite friends are back, playing as joyfully and curiously as ever. Together the friends explore the meadows, forests and streams.	The television adaptation of this best-selling picture book classic follows the adventures of Little Nutbrown Hare and his father, Big Nutbrown Hare, and their efforts to measure how much they love each other. Little Nutbrown Hare and Big Nutbrown Hare explore their beautiful surroundings, play with their friends and delight in the love between them.	https://www.abc.net.au/abckids/shows/guess-how-much-i-love-you/
Hey Duggee	The Squirrel Club' is run by a big friendly dog called Duggee - a place where kids take part in all kinds of activities, have adventures and earn activity badges all along the way.	Duggee is a big dog lovable dog and he's the leader of an after school club called the Squirrels. Each episode starts with Duggee welcoming the Squirrels, a bunch of curious little characters who are dropped off at the club by their parents. That marks the start of laughter and learning as they discover new things about the world around them. Hey Duggee promotes exercise, learning and fun!	https://www.abc.net.au/abckids/shows/hey-duggee/
Hoopla Doopla!	hoopla doopla! is a live action preschool show that is inspired by circus and physical comedy. The show features 6 characters and is set in the colourful town of Hoopla.	hoopla doopla! is a live action preschool show that is inspired by circus and physical comedy. The show features 6 extraordinary characters and is set in the colourful town of Hoopla. The six characters, each with their own amazing physical skill; tumbles, juggles, leaps and somersaults in and out of trouble. However, whenever anything goes wrong - and it usually does - they always have each othe…	https://iview.abc.net.au/show/hoopla-doopla
Hoot Hoot Go!	Let's work together! Let's solve the problem! Hoot, Hootabelle and Hootly are best friends who live together in the Land of Giggle and Hoot. Whenever someone needs help, these three owl pals come together to solve the problem.	Hoot, Hootabelle and Hootly are best friends who live together in the Land of Giggle and Hoot. Whenever someone needs help, these three Owl Pals come together to solve the problem! Hoot Hoot Go! Friendship and teamwork are at the heart of this exciting series, which brings to life colourful characters, awesome adventures and amazing music.	https://www.abc.net.au/abckids/shows/hoot-hoot-go/
In The Night Garden	The Night Garden explores the magical place that exists between waking and sleeping in a child's imagination.	Join Igglepiggle, Makka Pakka and their friends in the Night Garden as they explore the magical place that exists between waking and sleeping in a child's imagination.	https://www.abc.net.au/abckids/shows/in-the-night-garden/
Justine Clarke: I Like To Sing!	No program overview available on ABC iView
Kangaroo Beach	Four young animal friends spend an action-packed summer at the spectacular Kangaroo Beach, training as junior cadets with their lifeguard heroes. When an emergency breaks out, the cadets step up to help keep the water safe.	Four young animal friends share an action-packed summer of surf, sand and sun.	https://iview.abc.net.au/show/kangaroo-beach
Kazoops!	Who says the world works the way grown ups think it should? Things can always be different if you just imagine... Monty is a spirited boy of 6, with a vivid imagination and his best friend is Jimmy Jones, the family pet pig.	Kazoops! follows the adventures of Monty, an inquisitive six-year-old with a vivid imagination, and the family pet pig Jimmy Jones, his loyal best friend. Monty confronts preconceptions about the world, usually imposed by grown ups, and sets out to challenge them by embarking on wild imaginary adventures with Jimmy Jones.	https://www.abc.net.au/abckids/shows/kazoops/
Kiddets	Kiddets are space cadets training at a space academy in the sky above planet WotWot. Patches, Dapper, Bounce, Stripes and Luna are learning through play to become a team of explorers.	Five young space cadets in training at a play school space academy on planet WotWot will learn all the skills they need to embark on a mission to a new world under the watchful eye of SpottyWot and DottyWot.	https://iview.abc.net.au/show/kiddets
Kiri And Lou	Kiri and Lou follows the adventures of Kiri, a feisty little dinosaur with overpowering emotions and Lou, a gentle but thoughtful creature. Each story is about the friendship of two prehistoric creatures and their adventures.	In a forest of cut-out paper with creatures made of clay, Kiri and Lou invites children to learn about kindness, empathy and how to get along. Together they navigate a forest of feelings with laughter, song and adventure.	https://iview.abc.net.au/show/kiri-and-lou
Lily's Driftwood Bay	Driftwood Bay is a special island that exists in the imagination of Lily, who creates a world of adventure and friendship from different treasures she finds washed up on the beach.	Follow the imagination of 5-year-old Lily as she creates a world of adventure and friendship from the different treasures she finds washed up on the beach from Driftwood Bay, a special island that exists in her imagination.	https://iview.abc.net.au/show/lily-s-driftwood-bay/
Little Ted's Big Adventure	Follow Little Ted and his presenter friends from 'Play School' as they set out to explore Australia using things that move.	Follow the adventures of Little Ted as he sets out to explore Australia using things that move. During each episode one of the Play School presenters will help Little Ted explore as well as providing preschoolers with fun facts about what they are doing.	https://www.abc.net.au/abckids/shows/little-teds-big-adventure/
Love Monster	The adventures of hairy hero, Love Monster, as he navigates the challenges of being the only monster in Fluffytown - a world of cute baby animals.	The adventures of hairy hero, Love Monster, as he navigates the challenges of being the only monster in Fluffytown - a world of cute baby animals.	https://www.abc.net.au/abckids/shows/love-monster/
Miffy's Adventures Big And Small	Follow Miffy, a charming bunny rabbit as she embarks on adventures, big and small, exploring the exciting world around her with her friends and family.	Miffy, the little rabbit and her friends Snuffy, Farmer John, Poppy Pig and many others, help children to learn about colours, numbers, different shapes and songs while having fun discovering the world around them.	https://www.abc.net.au/abckids/shows/miffys-adventures-big-and-small/
Mister Maker	Mister Maker is an arts and craft show that combines live action, graphics and animation to show brilliant art techniques in both 2D and 3D.	Have fun and make things with Mister Maker! Watch Mister Maker create amazing things from all the stuff around him in his magical art room. With the help of a magic table-top and his doodle-drawers, Mister Maker uses bits and pieces all around him to create art, pictures and objects that come to life.	https://www.abc.net.au/abckids/shows/mister-maker/
Mister Maker Around The World	Mister Maker takes his brilliant artistic talents around the globe to help mini-makers with arty challenges. Packing up his 'Travelling Make Case' he sets off on his travels to have a go at art and get making.
Molly And Mack	Molly spends her summer with her big brother Mack on his toy stall. They share adventures together in the market with the warm, funny, loving community who work there.	Molly spends her summer with her big brother Mack on his toy stall. They share adventures together in the market with the warm, funny, loving community who work there.	https://www.abc.net.au/abckids/shows/molly-and-mack/
Molly Of Denali	Molly of Denali follows the adventures of feisty and resourceful 10-year-old Molly Mabray, an Alaska Native girl, her dog Suki, and friends Tooey and Trini on their adventures in epically beautiful Alaska.	Molly of Denali follows the adventures of feisty and resourceful 10-year-old Molly Mabray, an Alaska Native girl, her dog Suki, and friends Tooey and Trini on their adventures in epically beautiful Alaska.	https://www.abc.net.au/abckids/shows/molly-of-denali/
Moon And Me	Inspired by well-loved tales of toys that come to life when nobody is looking, Moon and Me is the comical story of a special friendship between two characters from completely different worlds.	Inspired by well-loved tales of toys that come to life when nobody is looking, Moon and Me is the comical story of a special friendship between two characters from completely different worlds.	https://www.abc.net.au/abckids/shows/moon-and-me/
Nella The Princess Knight	Nella is a princess who transforms into a knight! She goes on fantastical adventures with her friends, Sir Garret, Trinket and Clod, to fight for what's right.	Follow the adventures of Nella, a kind and gracious princess as well as a brave and courageous knight! Along with unicorn Trinket, her knightly friend Sir Garrett, and his loyal steed Clod, Nella overcomes challenges in her kingdom of Castlehaven not just with her sword and archer's bow, but also with her compassion, kindness, and cooperative nature.	https://www.abc.net.au/abckids/shows/nella-the-princess-knight/
Noddy Toyland Detective	Together with his best buds Revs and Bumpy, Noddy searches for clues and uses his trusty tablet to solve mysteries and save the day for Pat-Pat and the Pockets, Deltoid, Smartysaurus and all his friends!	Noddy turns detective accompanied by his dog Bumpy and car Revs. Noddy travels to the four corners of Toyland to investigate mysteries. Big Ears and Clockwork Mouse appear alongside new toys Deltoid, Smartysaurus and Pat-Pat Panda.	https://www.abc.net.au/abckids/shows/noddy-toyland-detective/
Numberblocks	Follow the adventures of the Numbers and learn through animation, fun songs and games! Early Stage 1 Maths	Follow the adventures of the Numbers and learn through animation, fun songs and games!	https://www.abc.net.au/abckids/shows/numberblocks/
Octonauts	An intrepid band of explorers roam the oceans in search of adventure and fun. Led by a valiant polar bear and a daredevil kitten, these talented critters are always ready to embark on an exciting new mission.	The Octonauts follows a team of adventure heroes who dive into action whenever there is trouble under the sea. In a fleet of aquatic vehicles they rescue amazing sea creatures, explore incredible new underwater worlds and often save the day before returning safely to their home base, the Octopod.	https://www.abc.net.au/abckids/shows/octonauts/
Odd Squad	Agents Olive and Otto are back! Working for an organisation run by kids that investigate anything strange, weird and especially odd. Their job is to put things right again. Who do they work for? They work for Odd Squad!	Agents Olive and Otto work for an organisation run by kids that investigate anything strange, weird and especially odd. Their job is to put things right again. Who do they work for? They work for Odd Squad.	https://www.abc.net.au/abckids/shows/odd-squad/
Olobob Top	The Olobobs are back for more playing, exploring and solving everyday problems.	Follows a group of young creative creatures called the Olobobs. Tib, Lalloo and Bobble live in a big forest and have fun playing, exploring and solving everyday problems.	https://www.abc.net.au/abckids/shows/olobob-top/
Pablo	Pablo is a 5 year old boy who is on the autism spectrum. Using his magic crayons, Pablo bravely turns his life challenges into fantastic adventures and his feelings into colourful characters in order to face the Real World.	Pablo is a 5 year old boy who is on the autism spectrum. Using his magic crayons, Pablo bravely turns his life challenges into fantastic adventures and his feelings into colourful characters with a voice in order to face the real world with confidence.	https://www.abc.net.au/abckids/shows/pablo/
Patchwork Pals	The Patchwork Pals live together on a huge patchwork blanket. They encounter problems, but by pulling together they always find a way to help each other in the end.	The Patchwork Pals live together on a huge patchwork blanket. They encounter problems, but by pulling together they always find a way to help each other in the end.	https://www.abc.net.au/abckids/shows/patchwork-pals/
Peppa Pig	The preschool adventures of a cheeky and slightly bossy little pig called Peppa, who lives with her mummy and daddy and little brother George. Sometimes these adventures involve a few tears but they always end happily.	Peppa is a loveable, cheeky little piggy who lives with her little brother George, Mummy Pig and Daddy Pig. Peppa's favourite things include playing games, dressing up, days out and jumping in muddy puddles.	https://www.abc.net.au/abckids/shows/peppa-pig/
Peter Rabbit	More tales of Beatrix Potter's timeless children's classic Peter Rabbit.	Follow our hero Peter, a brave, mischievous, impulsive and resilient little rabbit as he encounters real dangers, overcomes obstacles and outsmarts predators, all while finding fun and excitement in the most unexpected places.	https://www.abc.net.au/abckids/shows/peter-rabbit/
Pins And Nettie	Pins and Nettie are besties and there is nothing they like more than going on adventures together, most of time. You see, Pins and Nettie can both be very shy, especially when encountering the unknown or unexpected.	Pins and Nettie are besties and there is nothing they like more than going on adventures together, most of time. You see, Pins and Nettie can both be very shy, especially when encountering the unknown or unexpected.	https://www.abc.net.au/abckids/shows/pins-and-nettie/
Pj Masks	The adventure continues for the PJ Masks as they embark on new missions with some brand-new superpowers. The old villains are back as well as new ones creating chaos but the PJ Masks are here to save the day!	Follow the thrilling night time exploits of three young friends, Connor, Amaya and Greg, who transform into their dynamic super hero alter egos when they put their pyjamas on at night and activate their animal amulets.	https://www.abc.net.au/abckids/shows/pj-masks/
Play School	Open wide, come inside, it's Play School! For over 50-years and counting, Play School is still entertaining and engaging children, exploring the world through play, music, art and the imagination.	Join the Play School team with Big Ted, Little Ted, Jemima, Humpty and all the other toys on this all-time favourite children's show.	https://www.abc.net.au/abckids/shows/play-school/
Play School Art Crew	Settle in for some slow TV with the much-loved 'Art Crew' as they delight in creating, discovering and enjoying some quiet time in the immersive world of art making.	Settle in for some slow TV with the much-loved Art Crew as they delight in creating, discovering and enjoying some quiet time in the immersive world of art making.	https://www.abc.net.au/abckids/shows/play-school-art-crew/
Play School Art Time	Matt and Zindzi are back in the Art Time studio providing joyful inspiration for little artists! This series focuses on what can be found at home and feeling inspired by what's around you.	An action-packed series that celebrates creativity, curiosity and all things arty! Set in a magical art studio, the Art Crew join presenters Zindzi and Matt to create and explore the wonders of art.	https://www.abc.net.au/abckids/shows/play-school-show-time/
Play School Show Time	Play School Show Time invites Australia's most iconic performers and entertainers to perform special renditions of a song, story, skit or nursery rhyme!	Play School Show Time invites Australia's most iconic performers and entertainers to perform special renditions of a song, story, skit or nursery rhyme!	https://www.abc.net.au/abckids/shows/play-school-show-time/
Play School Song Time	No program overview available on ABC iView	Tell the time, sing a song and move along with Michelle, Nicholas and Kaeng on Play School Song Time! This series is aligned to real time, helping reinforce positive family routine and encouraging movement throughout the day.	https://www.abc.net.au/abckids/shows/play-school-song-time/
Play School Story Time	Join the fun as Aussie celebs snuggle up on the Story Time couch to read much loved children's books. Don't miss Hamish Blake, Yael Stone, Richard Roxburgh, Benita Collings and many more familiar faces!	A delightful Play School series featuring some of Australia's most loved celebrities as they snuggle up on the Story Time couch and read entertaining picture books written by Australian authors.	https://www.abc.net.au/abckids/shows/play-school-story-time/
Play School: Acknowledgement Of Country	Join Luke, Miranda and Hunter to give an Acknowledgement of Country in this special episode of Play School celebrating Australia's First People.
Pocoyo	Pocoyo's part explorer, scientist and comic genius. His friends Elly, Pato, Loula and Sleepy Bird are all on hand to help, or occasionally hinder, little Pocoyo.	Pocoyo is an inquisitive and fun-loving little boy with an insatiable curiosity, who lives in a world of endless opportunities. Narrator Stephen Fry guides Pocoyo with gentle humour as he explores the world around him.	https://www.abc.net.au/abckids/shows/pocoyo/
Rainbow Chicks	Cherry, Orange, Lemon, Kiwi, Berry, Indigo and Violet are happy, hilarious little chicks who live on Cloud Island. Come and join our lovely chicks as they play in the clouds while learning valuable lessons.	Cherry, Orange, Lemon, Kiwi, Berry, Indigo and Violet are happy, hilarious little chicks who live on Cloud Island. Come and join our lovely chicks as they play in the clouds while learning valuable lessons.	https://www.abc.net.au/abckids/shows/rainbow-chicks/
Ready, Jet, Go!	Sean and Sydney are back! They both befriend the new kid on their street, Jet Propulsion, whose family members happen to be aliens! Together they embark on great adventures, exploring the solar system!	Follow Sean, Sydney and Jet Propulsion as they embark on great adventures, exploring the solar system and learning about space and science, but always back just in time for dinner!	https://www.abc.net.au/abckids/shows/ready-jet-go/
Ready, Steady, Wiggle!	Anthony, Emma, Lachy and Simon engage, entertain and inform children with their catchy songs and delightful characters.	Anthony, Emma, Lachy and Simon engage, entertain and inform children with their catchy songs and delightful characters.	https://www.abc.net.au/abckids/shows/ready-steady-wiggle/
Remy & Boo	Remy is an adventurous 6-year-old girl with a unique best friend, Boo: a big, squishy, pink robot. Fuelled by Remy's indomitable spirit and Boo's can-do attitude, their days in Dolphin Bay are filled with adventures.	Remy is an adventurous 6-year-old girl with a unique best friend Boo, a big, squishy, pink robot. Fuelled by Remy's indomitable spirit and Boo's can-do attitude, their days in Dolphin Bay are filled with adventures.	https://www.abc.net.au/abckids/shows/remy-and-boo/
Rusty Rivets	Rusty and best buds Ruby and Botasaur return to invent and innovate their way out of every jam by repurposing spare parts and found objects into the most awesome contraptions ever!	When there's a job to do and the stakes are sky high Rusty and best buds, Ruby and Botasaur, invent and innovate their way out of every jam by repurposing spare parts and found objects into the most awesome contraptions ever!	https://www.abc.net.au/abckids/shows/rusty-rivets/
Sally & Possum	Filled with fun new adventures, follow Sally and Possum as they explore, discover, and learn about the world around them using Australian Sign Language (Auslan). Early Stage 1 English	An innovative and beautiful video series for young children who use Australian Sign Language (Auslan) as their primary means of communication; designed to enhance their foundational literacy and numeracy skills.	https://www.abc.net.au/abckids/shows/sally-and-possum/
Sarah and Duck	Sarah is a 7 year old girl with big eyes and a green hat, who lives with her quacky, flappy, slightly manic, but endearing best friend, Duck.	Follow the curious adventures of Sarah and her quacky, flappy best friend Duck, as they embark on simple but exciting adventures, exploring their world both near and far in their own wobbly and imaginative way.	https://www.abc.net.au/abckids/shows/sarah-and-duck/
School Of Roars	Follow more adventures with Wufflebump, Yummble, Icklewoo, Meepa and Wingston, a class of loveable monster friends who together experience one of the biggest challenges in life... starting school!	Follow Wufflebump and his class of monster friends as they embark on one of life's biggest adventures... starting school!	https://www.abc.net.au/abckids/shows/school-of-roars/
Sesame Street	Join Big Bird, Oscar, Elmo, Bert, Cookie Monster, the Count and many other characters to learn the alphabet and to count with Count von Count, but most of all just have a good time.	Sesame Street is a special inner city street where the inhabitants, both human and puppet, teach preschool subjects with comedy, cartoons, games and songs.	https://www.abc.net.au/abckids/shows/sesame-street/
Shaun The Sheep	Join Shaun, Timmy, Bitzer and the flock as they undertake a teddy bear heist, a pumpkin patrol against a snail army and even try their hooves at a pizza delivery service! This series promises more sheepish shenanigans.	Shaun is a sheep who doesn't follow the flock - in fact he leads them into all sorts of scrapes and scraps, turning peace in the valley into mayhem in the meadow. Every day brings a new adventure for Shaun and his hilarious pals.	https://www.abc.net.au/abckids/shows/shaun-the-sheep/
Sir Mouse	Sir Mouse is about the unusual friendship between a bossy Mouse Knight and her gentle friend Dragon. It tells a daring tale about our two heroic friends as they challenge our preconceptions of all existing fairytale cliches.	Sir Mouse is about the unusual friendship between a bossy Mouse Knight and her gentle friend Dragon. It tells a daring tale about our two heroic friends as they challenge our preconceptions of all existing fairytale clichés.	https://www.abc.net.au/abckids/shows/sir-mouse/
Teletubbies	Teletubbies stars iconic characters; Tinky Winky, Dipsy, Laa-Laa and Po. Their world is full of love and laughter as they explore Home Dome and the magical countryside of Teletubbyland through play.	Teletubbies stars iconic characters Tinky Winky, Dipsy, Laa-Laa and Po. Their world is full of love and laughter as they explore Home Dome and the magical countryside of Teletubbyland through play.	https://www.abc.net.au/abckids/shows/teletubbies/
The Adventures Of Paddington	The Adventures of Paddington is a new version of a familiar bear. A heart-warming show about being curious, being good to others, and being part of a loving family.	The Adventures of Paddington is a new version of a familiar bear. A heartwarming show about being curious, being good to others, and being part of a loving family.	https://www.abc.net.au/abckids/shows/adventures-of-paddington/
The Furchester Hotel	The Furchester Hotel is an 'almost' world class Muppet hotel, owned and operated by a close-knit family of cheerfully incompetent Muppet monsters.	The Furchester Hotel is an 'almost' world class Muppet hotel, owned and operated by a close-knit family of cheerfully incompetent Muppet monsters.	https://www.abc.net.au/abckids/shows/the-furchester-hotel/
The Hive	A colourful animated series for preschoolers featuring the Bee family, who live together in Honeybee Hive.	The Hive follows the fortunes of the Bee family who live together with their friends and relations in the Hive. Pappa Bee, Mamma Bee, Buzzbee, Rubee and little Babee are really just like any other family, except they are tiny, stripey and can fly!	https://www.abc.net.au/abckids/shows/the-hive/
The Wiggles World	A welcoming and inclusive show where children can feel at home. Enjoy all the excitement of a Wiggly Live Concert from the best seat in the house. 'We're All Friends' in The Wiggles World, a great place to be!	Where do you go for a world of song, dance, fun and learning? The Wiggles World!	https://www.abc.net.au/abckids/shows/the-wiggles-world/
The Wonder Gang	Willow, Whyla and Wes are The Wonder Gang. With the help of their quokka pals Quidget, Quinton and Quest, they'll do whatever it takes to answer questions for their wonder friends! Never stop wondering!	Willow, Whyla and Wes are The Wonder Gang. With the help of their quokka pals Quidget, Quinton and Quest, they absolutely love answering questions for kids everywhere about Australian animals and nature. The Wonder Gang introduces preschoolers to the powerful art of finding facts through inquiry, observation and experimentation. Their flexibility, persistence and teamwork always helps them find a…	https://www.abc.net.au/abckids/shows/the-wonder-gang/
This Is Scarlett And Isaiah	Adorable, inquisitive and intelligent, This is Scarlett and Isaiah follows the world of two bubbly six year olds, with a goal to empower kids to fearlessly explore the world.	Adorable, inquisitive and intelligent, This is Scarlett and Isaiah follows the world of two bubbly six year olds, with a goal to empower kids to fearlessly explore the world.	https://www.abc.net.au/abckids/shows/this-is-scarlett-and-isaiah/
Thomas And Friends: Big World! Big Adventures!	Join Thomas And Friends in Big World! Big Adventures! as they travel the tracks on the island of Sodor, under the direction of the Fat Controller.	Join Thomas with his carriages Annie and Clarabelle, and friends James, Edward and Percy as they travel the tracks on the Island of Sodor, under the direction of the Fat Controller.	https://www.abc.net.au/abckids/shows/thomas-friends/
Tik Tak	Tik Tak stimulates children's cognitive development in a relaxed, simple way. The use of non-verbal, non-narrative imagery, music and games focuses on colours, shapes, objects, animals and the context surrounding them.	Tik Tak stimulates children's cognitive development in a relaxed, simple way. The use of non-verbal, non-narrative imagery, music and games focuses on colours, shapes, objects, animals and the context surrounding them.	https://www.abc.net.au/abckids/shows/tik-tak/
Timmy Time	Follow the little lamb Timmy, as he goes on adventures in his nursery with his friends.	Adorable he may be but Timmy is a little lamb with a lot to learn. He has just turned three (in sheep years) and being the 'only lamb in the flock', Timmy has been used to getting his own way. Now for the first time Timmy is going to have to learn to get along with the other little animals. Timmy is going to nursery school!	https://www.abc.net.au/abckids/shows/timmy-time/
Twirlywoos	Twirlywoos come from far away and secretly interact with the real world which is entirely new and of absorbing interest to them. Each episode begins with a learning idea.	Twirlywoos come from far away and secretly interact with the real world which is entirely new and of absorbing interest to them. Each episode begins with a learning idea, e.g. Twirlywoos learn about 'through' or 'underneath'.	https://www.abc.net.au/abckids/shows/twirlywoos/
Waffle the Wonder Dog	At the Brooklyn-Bells wedding reception, the family discover an adorable puppy amongst the presents! This magical pup will change their lives forever.	At the Brooklyn-Bells' wedding reception, the family discover an adorable puppy amongst the presents! This magical pup will change their lives forever.	https://www.abc.net.au/abckids/shows/waffle-the-wonder-dog/
Wallykazam!	Wally Trollman is an adventurous 6-year-old troll with a power that lets him make words come to life using a magic stick. Wally uses those words to transform the world around him…	Wally Trollman is an adventurous 6-year-old troll with a power that lets him make words come to life using a magic stick. Wally uses those words to transform the world around him.	https://www.abc.net.au/abckids/shows/wallykazam/
Wanda And The Alien	When a young and scared alien crashes with his space rocket into the wood, little rabbit Wanda's world becomes even more interesting and exciting. After a few moments of hesitation, they become best friends in the universe.	When a young and scared alien crashes with his space rocket into the wood, little rabbit Wanda's world becomes even more interesting and exciting. After a few moments of hesitation, they become best friends in the universe.	https://www.abc.net.au/abckids/shows/wanda-and-the-alien/
The Most Magnificent Thing	A young girl receives a tool kit from her mum and decides to make something for her faithful dog. Through trial and error and wrestling with creative doubts, she persists until she builds the most magnificent thing of all.	A young girl receives a tool kit from her mum and decides to make something for her faithful dog. Through trial and error and wrestling with creative doubts, she persists until she builds the most magnificent thing of all.	https://www.abc.net.au/abckids/shows/most-magnificent-thing/

## Sheet: Episodes summary
Day	Date	Program	Date	Series	Episode	Episode Name	Time	Episode Duration	Episode Duration (minutes)	Episode Overview
1	2021-06-24	Rainbow Chicks	Thursday, 24 Jun	Series 1	Episode 16	Cherry's Ball Of Yarn	5:01 AM - 5:07 AM	6 mins	6	Cherry is knitting a scarf so she can give it to her friends as a gift.
1	2021-06-24	Timmy Time	Thursday, 24 Jun	Series 1	Episode 33	Timmy The Postman	5:07 AM - 5:19 AM	12 mins	12	It's Valentine's Day and Harriet is showing the class how to make cards for their best friends and Timmy volunteers to be postman
1	2021-06-24	Pocoyo	Thursday, 24 Jun	Series 4	Episode 27	The Grand Final	5:20 AM - 5:27 AM	7 mins	7	Pocoyo sees Elly and Pato playing basketball and wants to join them. Elly and Pato are happy to let him play... until they find out that he is not very good at it. How will they deal with it?
1	2021-06-24	The Furchester Hotel	Thursday, 24 Jun	Series 4	Episode 7	Great Grandmama	5:27 AM - 5:39 AM	12 mins	12	Funella is very nervous because her Grandmama/founder of the Furchester, is coming to visit the Hotel. But when Grandmama turns up, she isn't happy with what she finds and thinks that the hotel needs to be much more monstery.
1	2021-06-24	Lily's Driftwood Bay	Thursday, 24 Jun	Series 2	Episode 38	Celestrial Surprise	5:40 AM - 5:47 AM	7 mins	7	Salty is on a mission to see the most spectacular sight the island has ever seen!
1	2021-06-24	Kazoops!	Thursday, 24 Jun	Series 1	Episode 22	Topsy Turvy Time	5:47 AM - 5:55 AM	8 mins	8	Monty is in a topsy-turvy mood and doing all of his usual activities a little bit differently, but when everyone keeps telling him you can't change how things are done, Monty questions why things always have to be same.
1	2021-06-24	Big Ted's Big Adventure	Thursday, 24 Jun	Series 1	Episode 14	Polar Bears	5:55 AM - 6:00 AM	5 mins	5	Big Ted and his friend Zindzi go on another big adventure to the Zoo. This time they are hiding food for the Polar Bears, including a little cub called Henry who is only one year old!
1	2021-06-24	Sesame Street	Thursday, 24 Jun	Series 46	Episode 22	Chicken Thunderstorms	6:00 AM - 6:29 AM	29 mins	29	Elmo, Abby, Chris and Leela help to teach some chickens not to be afraid of thunderstorms.
1	2021-06-24	Digby Dragon	Thursday, 24 Jun	Series 2	Episode 3	Wobbly Horn	6:30 AM - 6:41 AM	11 mins	11	Digby gets a wobbly horn but doesn't want his friends to know in case they think only having one horn makes him less of a dragon.
1	2021-06-24	The Hive	Thursday, 24 Jun	Series 2	Episode 12	Lucky Barry	6:41 AM - 6:48 AM	7 mins	7	Buzzbee and Barnabee help Barry get his business booming again after his lucky teapot breaks.
1	2021-06-24	Bob The Builder	Thursday, 24 Jun	Series 2	Episode 20	Crane Pain	6:48 AM - 6:59 AM	11 mins	11	Anxious to impress Tiny, Lofty tries to lift materials that are far too heavy for him!
1	2021-06-24	Octonauts	Thursday, 24 Jun	Series 3	Episode 1	The Octonauts And The Trigger Fish	7:00 AM - 7:11 AM	11 mins	11	When he's carried away by a cyclonic waterspout, Kwazii finds himself stranded in the open ocean with a triggerfish who's made her home underneath the damaged Gup-B.
1	2021-06-24	Hey Duggee	Thursday, 24 Jun	Series 1	Episode 39	The Football Badge	7:11 AM - 7:19 AM	8 mins	8	Duggee and the Squirrels decide to play football. The Squirrels don't know what to do as they've never played football before. Worm, Hennie and Ethel do their best to show them the rules.
1	2021-06-24	Fireman Sam	Thursday, 24 Jun	Series 10	Episode 18	Float Your Boat	7:20 AM - 7:32 AM	12 mins	12	Tom can do no wrong until... he falls asleep in an inflatable dinghy on the beach and is taken out by the incoming tide in to a thick sea-fog.
1	2021-06-24	Dog Loves Books	Thursday, 24 Jun	Series 1	Episode 25	Dog Loves A Book Again	7:32 AM - 7:40 AM	8 mins	8	Dog goes back to read the very first book he read. He meets a series of animals who try to help him find the Wumpus. They all provide a little glimpse of the creature, until the Wumpus finally reveals himself!
1	2021-06-24	Floogals	Thursday, 24 Jun	Series 3	Episode 15	Treasure Map	7:41 AM - 7:55 AM	14 mins	14	When Boomer sees his Fizzer taken away in a box by Dad Hooman, the Floogals soon find themselves in a pirate adventure, having to Floogal-out what a treasure map is in order to find Boomer's Fizzer and get it back.
1	2021-06-24	Peppa Pig	Thursday, 24 Jun	Series 1	Episode 52	School Play	7:55 AM - 8:01 AM	6 mins	6	Peppa's playgroup is putting on a play. Peppa is going to be Little Red Riding Hood. Mummy Pig and Daddy Pig help her to practice her lines. On the night of the play, Peppa and her friends act out the story beautifully.
1	2021-06-24	Bluey	Thursday, 24 Jun	Series 1	Episode 34	Bumpy And The Wise Old Wolfhound	8:01 AM - 8:09 AM	8 mins	8	Bingo is sick in hospital, so Bluey and Dad send her a homemade video to lift her spirits. It tells the tale of Barnicus' quest to heal her spotty dog named Bumpy.
1	2021-06-24	The Adventures of Paddington	Thursday, 24 Jun	Series 1	Episode 1	Paddington Makes Pancakes	8:10 AM - 8:21 AM	11 mins	11	It's Pancake Day. But in the Brown's house, it's cancelled as Mrs Bird has hurt her arms snowboarding and only she knows the secret recipe. Paddington rescues the day with his own attempts at making a flat cake.
1	2021-06-24	Nella The Princess Knight	Thursday, 24 Jun	Series 2	Episode 10	The Quest For Trinket's Lost Voice	8:21 AM - 8:34 AM	13 mins	13	When Trinket loses her voice before a special duet, she and Nella must journey to the Shimmering Steamspring for a cure.
1	2021-06-24	Brave Bunnies	Thursday, 24 Jun	Series 1	Episode 41	An Extraordinary Tail	8:35 AM - 8:42 AM	7 mins	7	The Brave Bunnies stop in a Jungle to collect seeds for their garden.
1	2021-06-24	Olobob Top	Thursday, 24 Jun	Series 1	Episode 13	Hotel Bobble	8:42 AM - 8:47 AM	5 mins	5	Bobble's hotel for the Scuttlies is too neat and tidy - until Scooper Dooper mashes it up!
1	2021-06-24	Bananas In Pyjamas	Thursday, 24 Jun	Series 2	Episode 129	The Play Zone	8:47 AM - 8:59 AM	12 mins	12	The Bananas cause trouble when one of their games gets out of control.
1	2021-06-24	Play School	Thursday, 24 Jun	Series 2018	Episode 14	Oopsy Daisy: 4	9:00 AM - 9:29 AM	29 mins	29	Michelle and Zindzi make a sock puppet called Delialah, tell the story of "The Little Red Engine" and play a game called "pegs over the hill"! Through the Windows we attend a gymnastic class.
1	2021-06-24	Sesame Street	Thursday, 24 Jun	Series 49	Episode 4	So You Think Choreograph	9:30 AM - 9:59 AM	29 mins	29	Elmo and his friends are making a music video. They ask Zoe to be the choreographer, who comes up with the perfect dance and teaches everyone the moves.
1	2021-06-24	Ready, Steady, Wiggle!	Thursday, 24 Jun	Series 1	Episode 14	Yummy, Yummy!	10:00 AM - 10:16 AM	16 mins	16	Dorothy the Dinosaur does some counting with oranges. Anthony and Simon sing about Michael Finnegan and then begin again! Dance to the 'Bunny Hop' and 'Hot Potato' while Lachy will engage you with his singing lesson.
1	2021-06-24	Molly And Mack	Thursday, 24 Jun	Series 1	Episode 1	The New Stall	10:16 AM - 10:31 AM	15 mins	15	New stallholder Alice starts at The Hub. A mishap with Alice's belongings leads Bob to make a creative suggestion.
1	2021-06-24	Charlie And Lola	Thursday, 24 Jun	Series 1	Episode 21	I Must Take Completely Everything	10:31 AM - 10:44 AM	13 mins	13	Lola is going to Lotta's for the night. Charlie and Marv have the whole bedroom to set up their race track. Disaster strikes when Lola leaves her suitcase at home and Charlie and Marv find an important piece of track missing.
1	2021-06-24	Hoopla Doopla!	Thursday, 24 Jun	Series 1	Episode 33	Squidgie's Plant	10:45 AM - 10:57 AM	12 mins	12	Squidgie lets Bop borrow her favourite plant for a few days to brighten up his workshop, but in the morning the plant looks sick. Bop doesn't want to return the plant until it's better so he needs his friends to help.
1	2021-06-24	Daniel Tiger's Neighbourhood	Thursday, 24 Jun	Series 3	Episode 20	Daniel's Doll	10:57 AM - 11:09 AM	12 mins	12	Daniel receives a new doll from Grandpere, and he can't wait to pretend to be the daddy. Daniel reminds Katerina and O that you can be more than one thing.
1	2021-06-24	Bing	Thursday, 24 Jun	Series 2	Episode 20	Charlie Did It	11:10 AM - 11:17 AM	7 mins	7	Bing is teaching Charlie throwing! Charlie interrupts Bing's explanation about how the fruit was knocked over, and so Flop thinks Charlie did it. Now Bing must tell Flop the truth.
1	2021-06-24	Patchwork Pals	Thursday, 24 Jun	Series 1	Episode 3	Patchwork Bee	11:17 AM - 11:21 AM	4 mins	4	Patchwork Bee has a problem: her wing is torn and she can't fly anymore! Will the Patchwork Pals find a way to help her?
1	2021-06-24	Twirlywoos	Thursday, 24 Jun	Series 1	Episode 25	Going Over	11:21 AM - 11:32 AM	11 mins	11	The Twirlywoos watch a horse going over a jump and try to have a go themselves. Meanwhile, back in the Boat, the Stop-Go Car visits Peekaboo, and they play a game of leapfrog.
1	2021-06-24	Play School	Thursday, 24 Jun	Series 2018	Episode 4	Baby Animals: 4	11:33 AM - 12:00 PM	27 mins	27	Teo and Emma meet two baby turtles named 'Pippy and Pearly', paint a night sky picture and make some sock tadpoles for frog pond. Through the Windows we visit some baby alligators!
1	2021-06-24	Teletubbies	Thursday, 24 Jun	Series 1	Episode 56	Twinkle Twinkle	12:01 PM - 12:14 PM	13 mins	13	It's night time in Teletubbyland and the Teletubbies are all sleeping, apart from Tinky Winky. Stepping outside, Tinky Winky sees a star in the sky which sings 'Twinkle Twinkle'.
1	2021-06-24	Pins And Nettie	Thursday, 24 Jun	Series 1	Episode 26	Hedgie Kitty Continued	12:15 PM - 12:20 PM	5 mins	5	The Narrator's kitten is back and Pins and Nettie still have a hard time dealing with her.
1	2021-06-24	Moon And Me	Thursday, 24 Jun	Series 1	Episode 24	Where Are The Friends	12:20 PM - 12:42 PM	22 mins	22	Inside the Little Toy House, everybody is surprised to discover the Roundabout has been left in the sitting room. In Storyland, Little Nana and Lambkin go flying in the aeroplane.
1	2021-06-24	Tik Tak	Thursday, 24 Jun	Series 1	Episode 16	Episode 16	12:42 PM - 12:47 PM	5 mins	5	Cognitive development series for toddlers using non-verbal, non-narrative imagery, music and games. Explore a food mosaic of a hot air balloon, pilot made from beads and watch as Book Girl milks a cow.
1	2021-06-24	Clangers	Thursday, 24 Jun	Series 2	Episode 16	The Moo Flower	12:48 PM - 12:59 PM	11 mins	11	Tiny and Small are fishing in the music boat when they see a sticky green pod stuck to a skymoo's snout. They take it home with them and it turns out to be a surprising seed!
1	2021-06-24	Guess How Much I Love You	Thursday, 24 Jun	Series 1	Episode 46	All Fall Down	1:00 PM - 1:11 PM	11 mins	11	The friends are all playing together in the autumn meadow. Little Redwood Fox inadvertently spoils all the games of the day, but the others put their heads together and come up with a game that suits her perfectly.
1	2021-06-24	Baby Jake	Thursday, 24 Jun	Series 1	Episode 25	Baby Jake Loves Party Time	1:11 PM - 1:24 PM	13 mins	13	Baby Jake and the Hamsternauts go on a space adventure and enjoy a party.
1	2021-06-24	Miffy's Adventures Big And Small	Thursday, 24 Jun	Series 3	Episode 4	Dan's Sleepover	1:25 PM - 1:35 PM	10 mins	10	Dan's going to have his first ever sleepover at Miffy's house, and they're both very excited! So excited, in fact, that Dan's not sure he'll ever get to sleep - until Miffy works out what's wrong.
1	2021-06-24	Mister Maker Around The World	Thursday, 24 Jun	Series 1	Episode 19	Episode 19	1:35 PM - 1:54 PM	19 mins	19	In Hong Kong, we go crazy with card tubes, tissue and paint; in Australia we find out if a camera can be made from lots of junk in under a minute; and South Africa the Mini Makers help create a colourful chameleon picture.
1	2021-06-24	Becca's Bunch	Thursday, 24 Jun	Series 1	Episode 31	The Great Indoors	1:55 PM - 2:07 PM	12 mins	12	It's a rainy day and Russell is getting antsy being stuck inside. Becca, determined to make staying indoors fun, creates a magical story starring the Bunch and fellow Wagtailers, keeping them all entertained.
1	2021-06-24	Wanda And The Alien	Thursday, 24 Jun	Series 1	Episode 31	New Paths	2:07 PM - 2:18 PM	11 mins	11	Wanda and Alien go exploring on Quome. Alien takes Wanda on a hover-board to explore. Alien's little sister sneaks out with them even though she is not supposed to.
1	2021-06-24	Dirtgirlworld	Thursday, 24 Jun	Series 1	Episode 10	Creepy Crawly	2:18 PM - 2:30 PM	12 mins	12	One night, once a year, beneath the golden glow of the harvest moon, the most wonderful thing happens in dirtgirlworld...the creepy crawly concert.
1	2021-06-24	Book Hungry Bears	Thursday, 24 Jun	Series 1	Episode 1	Scout Sees Everything	2:30 PM - 2:41 PM	11 mins	11	The Bears learn that everyone can look at the same thing and see something different. They learn to appreciate each other's point of view and imagination.
1	2021-06-24	Dinosaur Train	Thursday, 24 Jun	Series 2	Episode 32	Dinosaurs A To Z, Part 4, Picnic	2:42 PM - 2:55 PM	13 mins	13	The Pteranodon family is on the Dinosaur Train, now very crowded with all 26 dinosaurs mentioned in the 'Dinosaurs A to Z' song.
1	2021-06-24	Numberblocks	Thursday, 24 Jun	Series 1	Episode 26	Odds And Evens	2:55 PM - 3:02 PM	7 mins	7	The Numberblocks play an exciting game of bounceball - and it's the Even Tops versus the Odd Blocks. Learn about odd and even numbers with the Numberblocks.
1	2021-06-24	Curious George	Thursday, 24 Jun	Series 10	Episode 3	Monkey Under Ice/ George's New Sound	3:03 PM - 3:29 PM	26 mins	26	George goes ice fishing in the Arctic and gets a surprise visit from Einstein and Pizza. / The firehouse band is practicing for its annual breakfast, but their sound is missing something - a big cymbal crash made by George!
1	2021-06-24	Play School	Thursday, 24 Jun	Series 2016	Episode 29	Helping Hands: 4	3:30 PM - 4:00 PM	30 mins	30	Join Miranda and Justine as they bake a pear & custard dish and make animal puppets, while Helpful Humpty answers calls for help! Through the windows we visit Kings Park Botanic Gardens & find out what a horticulturalist is.
1	2021-06-24	Bananas In Pyjamas	Thursday, 24 Jun	Series 1	Episode 32	Bernard's Party	4:00 PM - 4:12 PM	12 mins	12	The Bananas decide to get Bernard the perfect birthday present - only to discover that it isn't really Bernard's birthday after all!
1	2021-06-24	The Wiggles World	Thursday, 24 Jun	Series 1	Episode 10	A King Who Liked To Sing!	4:12 PM - 4:24 PM	12 mins	12	Anthony is playing the mandolin and Emma is Irish dancing. We meet Terry the strutting turkey during Story Time with Simon and Shirley Shawn The Unicorn.
1	2021-06-24	Go Jetters	Thursday, 24 Jun	Series 3	Episode 30	Ronda Reunion, Spain	4:25 PM - 4:36 PM	11 mins	11	It's the Academy summer holidays and Xuli finds her first ever souvenir selfie! Can Foz help solve a real life puzzle so Xuli can meet her long lost childhood friend in Spain?
1	2021-06-24	Noddy Toyland Detective	Thursday, 24 Jun	Series 2	Episode 1	The Case Of The Missing Pockets	4:36 PM - 4:51 PM	15 mins	15	Pat-Pat wants to play detective for the day with Noddy. The only problem is that they don't have a case to solve. That is until the Pockets go missing. Where can they be? It's up to Noddy and Pat-Pat to investigate!
1	2021-06-24	Play School Art Crew	Thursday, 24 Jun	Series 1	Episode 4	Portraits	4:52 PM - 5:02 PM	10 mins	10	The Art Crew are all ready to paint self-portraits!
1	2021-06-24	Pj Masks	Thursday, 24 Jun	Series 1	Episode 11	Catboy And The Butterfly Brigade	5:02 PM - 5:15 PM	13 mins	13	Blaming her moths for her past defeats, Luna Girl pushes them aside and steals butterflies to be her new sidekicks. While the butterflies don't love Luna Girl, they like how Catboy is treating them even less.
1	2021-06-24	Kiri And Lou	Thursday, 24 Jun	Series 1	Episode 8	Funny Feeling	5:16 PM - 5:25 PM	9 mins	9	Lou's drumming makes Kiri feel funny and wobbly all over. Pania explains that there's nothing wrong - it's called dancing.
1	2021-06-24	Kangaroo Beach	Thursday, 24 Jun	Series 1	Episode 26	Cadets In Charge	5:25 PM - 5:37 PM	12 mins	12	When the cadets are put in charge of running the lifeguard club all by themselves, it proves to be the toughest - and most rewarding - day of their lives.
1	2021-06-24	The Wonder Gang	Thursday, 24 Jun	Series 1	Episode 30	The Wonder Gang And The Blue Tongue Lizard Question	5:37 PM - 5:50 PM	13 mins	13	Wes thinks he knows the answer to the gang's latest question: why do blue tongue lizards have blue tongues? When an experiment leads them down an unexpected path, it's a rush to find the answer in time for a special event.
1	2021-06-24	Peppa Pig	Thursday, 24 Jun	Series 4	Episode 26	The Biggest Muddy Puddle In The World	5:51 PM - 5:57 PM	6 mins	6	Peppa and George wake up one morning to find that all the rain has made a flood, and their house is now a desert island!
1	2021-06-24	Remy & Boo	Thursday, 24 Jun	Series 1	Episode 26	Boo's Butterfly Bumble	5:57 PM - 6:11 PM	14 mins	14	When Boo's butterfly chasing results in a clumsy accident, Mr Periwinkle labels Boo much too "clumsy" to be allowed into the museum with Remy.
1	2021-06-24	School Of Roars	Thursday, 24 Jun	Series 2	Episode 8	Puppet Show	6:12 PM - 6:19 PM	7 mins	7	Wufflebump is determined to put on the best puppet show ever but wants everything to be perfect.
1	2021-06-24	Bluey	Thursday, 24 Jun	Series 2	Episode 27	Circus	6:20 PM - 6:27 PM	7 mins	7	Bluey is the ringmaster in a game of circus with her friends, but Hercules wants to play his motorcycle game instead. Luckily Bluey has a solution to keep everyone happy.
1	2021-06-24	Peter Rabbit	Thursday, 24 Jun	Series 1	Episode 23	The Tale Of The Dash In The Dark	6:27 PM - 6:39 PM	12 mins	12	When Peter and his friends go into the woods at night to catch a jar full of glowworms for Cotton-tail's night light, they discover Cotton-tail isn't the only rabbit afraid of the dark.
1	2021-06-24	Shaun The Sheep	Thursday, 24 Jun	Series 2	Episode 1	Double Trouble	6:40 PM - 6:47 PM	7 mins	7	A bored Shaun dresses up as the Farmer to entertain the flock. Realising he now has the power to boss Bitzer around Shaun takes the opportunity to throw a bit of a party for the flock.
1	2021-06-24	Andy's Wild Adventures	Thursday, 24 Jun	Series 1	Episode 38	Hippos	6:48 PM - 7:02 PM	14 mins	14	Andy and Kip embark on another wild adventure, this time to Africa in search of hippos. Amazingly, hippos make their own suncream which helps protect them from the hot African sun.
1	2021-06-24	Dino Dana	Thursday, 24 Jun	Series 4	Episode 11	Dino Feeder	7:02 PM - 7:14 PM	12 mins	12	When Dana tries to attract a squirrel to do Dino Experiment 8-1-8: "Which dinosaurs hunt small mammals?", she inadvertently injures a pigeon!
1	2021-06-24	Odd Squad	Thursday, 24 Jun	Series 1	Episode 88	The Perfect Lunch	7:15 PM - 7:31 PM	16 mins	16	Olive and Otto help Ms O host a lunch for some very important but easily offended guests.
2	2021-06-25	Rainbow Chicks	Friday, 25 Jun	Series 1	Episode 17	Orange's Trouble	5:01 AM - 5:08 AM	7 mins	7	Orange, Violet and Cherry complete their first aerobics class.
2	2021-06-25	Timmy Time	Friday, 25 Jun	Series 1	Episode 34	Timmy's Truck	5:08 AM - 5:20 AM	12 mins	12	Timmy is determined to play with Otus' new remote-controlled truck. He tries more and more ambitious stunts until disaster strikes and the truck gets broken.
2	2021-06-25	Pocoyo	Friday, 25 Jun	Series 4	Episode 35	Strike!	5:20 AM - 5:27 AM	7 mins	7	When Pocoyo and friends go bowling, Pato is convinced that he is the best player. But no matter how hard he tries and prepares his shots, he is incapable of hitting a single pin.
2	2021-06-25	The Furchester Hotel	Friday, 25 Jun	Series 4	Episode 8	Monkey Business	5:27 AM - 5:39 AM	12 mins	12	The Furchesters have turned the hotel into a jungle because they have a monkey guest joining them, Mr Ook Eek. But when he arrives he isn't very excited about having to climb vines and eat bananas like he does at home.
2	2021-06-25	Lily's Driftwood Bay	Friday, 25 Jun	Series 2	Episode 40	Sea Mist	5:40 AM - 5:48 AM	8 mins	8	When the Driftwood Buccaneers become lost in a sea mist, they need to think fast to find their way back to safety!
2	2021-06-25	Kazoops!	Friday, 25 Jun	Series 1	Episode 23	Pea Soup	5:48 AM - 5:56 AM	8 mins	8	When Gran makes her delicious pea soup for the family, she tells Monty that she's been told it is the best ever, but Monty begins to wonder how you know if something is the very best in the world.
2	2021-06-25	Big Ted's Big Adventure	Friday, 25 Jun	Series 1	Episode 15	Sea Lions	5:56 AM - 5:59 AM	3 mins	3	Big Ted and his friend Zindzi go on another big adventure to the Zoo. This time they meet a very clever Sea Lion, who has a few surprises in stall for Big Ted.
2	2021-06-25	Sesame Street	Friday, 25 Jun	Series 46	Episode 23	Music Magic	6:00 AM - 6:29 AM	29 mins	29	When Elmo uses Abby's magic wand, all anyone on Sesame Street can do is sing!
2	2021-06-25	Digby Dragon	Friday, 25 Jun	Series 2	Episode 4	Chips' Gift	6:30 AM - 6:41 AM	11 mins	11	Chips makes a statue of Digby for a gift but Digby finds the statue really ugly and tries to get rid of it.
2	2021-06-25	The Hive	Friday, 25 Jun	Series 2	Episode 13	Making Memories	6:41 AM - 6:48 AM	7 mins	7	At the Community Games Day, Buzzbee learns there are lots of ways to make memories.
2	2021-06-25	Bob The Builder	Friday, 25 Jun	Series 2	Episode 21	A Message From Space	6:48 AM - 6:59 AM	11 mins	11	When Lofty ends up breaking Mei's new radio telescope, he must use his crane to move it into the right position.
2	2021-06-25	Octonauts	Friday, 25 Jun	Series 3	Episode 2	The Octonauts And The Mimic Octopus	7:00 AM - 7:12 AM	12 mins	12	The Octonauts recruit a shape-shifting mimic octopus to help them recover an important vial of medicinal algae from a moray eel's lair.
2	2021-06-25	Hey Duggee	Friday, 25 Jun	Series 1	Episode 40	The Puppet Show Badge	7:12 AM - 7:19 AM	7 mins	7	Duggee and the squirrels had a great adventure outside and want to tell everyone about it. What better way to tell a story than through a Puppet Show! First they make the puppets. Scissors! Card! Glue! Glitter! Feathers!
2	2021-06-25	Fireman Sam	Friday, 25 Jun	Series 10	Episode 21	Big Top Norman	7:20 AM - 7:33 AM	13 mins	13	Norman is loudly trumpeting his latest venture - "a big top circus" in the park, which he promises will be "the greatest show on earth".
2	2021-06-25	Dog Loves Books	Friday, 25 Jun	Series 1	Episode 26	Dog Loves Pyramids	7:33 AM - 7:40 AM	7 mins	7	Dog and Pug find Granny Pug by a pyramid. Unfortunately, they disturb two ancient Egyptian gods in the form of a cat and a dog. The gods try to chase our trio from the pyramid!
2	2021-06-25	Floogals	Friday, 25 Jun	Series 2	Episode 1	Puppet Show	7:40 AM - 7:54 AM	14 mins	14	Intrigued by the 'puppet show' Mum Hooman has arranged for Girl Hooman's birthday party, the Floogals end up performing the show themselves, Fleeker and Flo climb inside two glove puppets while Boomer works a marionette.
2	2021-06-25	Peppa Pig	Friday, 25 Jun	Series 2	Episode 1	Bubbles	7:55 AM - 8:00 AM	5 mins	5	George is making bubbles and Peppa is popping them. When the bubble mixture runs out, Daddy Pig shows them how to make really big bubbles then makes a big, muddy, bubbly puddle for everyone to play in.
2	2021-06-25	Bluey	Friday, 25 Jun	Series 1	Episode 31	Trampoline	8:01 AM - 8:09 AM	8 mins	8	When Dad has to stop having fun with the girls and go to work, Bluey and Bingo scramble to keep him playing games with them on the trampoline!
2	2021-06-25	The Adventures of Paddington	Friday, 25 Jun	Series 1	Episode 2	Paddington And The Chores List	8:10 AM - 8:21 AM	11 mins	11	The family all have chores except Paddington. So as not to be excluded, Mr Brown creates a list for him to follow, but Paddington picks up the wrong list.
2	2021-06-25	Nella The Princess Knight	Friday, 25 Jun	Series 2	Episode 11	See You Later Gladiator	8:21 AM - 8:34 AM	13 mins	13	It's the showdown of the century as Nella and her dad square off with a fearsome gladiator!
2	2021-06-25	Brave Bunnies	Friday, 25 Jun	Series 1	Episode 42	A Foggy Fable	8:35 AM - 8:42 AM	7 mins	7	Bop and Boo awaken on the Plains to find their camp shrouded in fog.
2	2021-06-25	Olobob Top	Friday, 25 Jun	Series 1	Episode 14	Legs	8:42 AM - 8:47 AM	5 mins	5	Groan Up's having a very busy party, and it's hard for the Olobobs to find their way home.
2	2021-06-25	Bananas In Pyjamas	Friday, 25 Jun	Series 2	Episode 130	The Shell	8:48 AM - 9:01 AM	13 mins	13	When Rat and Topsy find a pretty shell on the beach they both want to keep it.
2	2021-06-25	Play School	Friday, 25 Jun	Series 2018	Episode 15	Oopsy Daisy: 5	9:01 AM - 9:29 AM	28 mins	28	Emma and Alex make a yummy trifle surprise, play hairdressers with lots of fabulous wigs and take diddle to a splash pool. Through the Windows we learn see a girl learning to ride a bike.
2	2021-06-25	Sesame Street	Friday, 25 Jun	Series 49	Episode 5	Elmo's Factory	9:30 AM - 10:00 AM	30 mins	30	Elmo has a lot of anything holders to make so Chris helps Elmo put together his own factory. Elmo's friends work as a team and each take on a different job to help make the anything holders quicker.
2	2021-06-25	Ready, Steady, Wiggle!	Friday, 25 Jun	Series 1	Episode 15	Let's Go Driving In The Big Red Car!	10:00 AM - 10:16 AM	16 mins	16	We'll see all of our friends as we drive through the countryside in the Big Red Car! Children will listen to the clues and guess the answer to the 'Who Am I?' segment. And Anthony has fun with the alphabet.
2	2021-06-25	Molly And Mack	Friday, 25 Jun	Series 1	Episode 2	Litter	10:17 AM - 10:32 AM	15 mins	15	Daisy picks up litter on the beach with Molly and her friends. Moira's precious whistle goes missing.
2	2021-06-25	Charlie And Lola	Friday, 25 Jun	Series 1	Episode 22	I Want To Play Music Too	10:32 AM - 10:44 AM	12 mins	12	The boys are presenting a piece all about Outer Space, with music, in front of the whole school tomorrow. Lola is desperate to join in and her makeshift band turns out to be just what is needed.
2	2021-06-25	Hoopla Doopla!	Friday, 25 Jun	Series 1	Episode 34	Ziggy Goes Camping	10:45 AM - 10:57 AM	12 mins	12	Squidgie invites her friends to go camping in her garden - everyone is excited except Ziggy who does not like the idea of camping. Ziggy's friends decide to change his mind and show him how much fun camping can be.
2	2021-06-25	Daniel Tiger's Neighbourhood	Friday, 25 Jun	Series 3	Episode 21	Daniel Goes To Sleep	10:57 AM - 11:09 AM	12 mins	12	It's time for Daniel to go to sleep, but there's just one problem - he's not feeling sleepy! Daniel learns how to get calm and relax his body for bed.
2	2021-06-25	Bing	Friday, 25 Jun	Series 2	Episode 21	Helping Hoppity	11:10 AM - 11:17 AM	7 mins	7	Bing, Sula and Pando are SUPERHEROES in the park. Bing rescues Flop from the giant spider, but falls off the rope and Hoppity has an accident! Now they have to rescue Hoppity.
2	2021-06-25	Patchwork Pals	Friday, 25 Jun	Series 1	Episode 4	Patchwork Fox	11:17 AM - 11:21 AM	4 mins	4	Patchwork Fox has a problem: nobody wants to play with him! Will the Patchwork Pals find a way to help him?
2	2021-06-25	Twirlywoos	Friday, 25 Jun	Series 1	Episode 26	Rolling	11:21 AM - 11:32 AM	11 mins	11	The Twirlywoos get carried away when they roll a picnic down a hill. Back in the Boat, the Very Important Lady falls apart and her head rolls back and forth, thwarting the Twirlywoos' attempts to put her back together!
2	2021-06-25	Play School	Friday, 25 Jun	Series 2018	Episode 5	Baby Animals: 5	11:33 AM - 12:01 PM	28 mins	28	Emma & Teo are joined by 'Gertrude the blue tongued lizard' & 'Gordon the bearded dragon', dress up as jungle animals and play a hiding game with Little Ted, Meeka and Maurice. Through the Windows we meet some baby giraffes!
2	2021-06-25	Teletubbies	Friday, 25 Jun	Series 1	Episode 57	Football	12:01 PM - 12:14 PM	13 mins	13	Tinky Winky, Dipsy, Laa-Laa and Po play football. The Teletubbies' ball goes inside Home Dome, just as the Tubby Phone begins to ring. It's time for a Tubby Phone Dance! The children in Tummy Tales enjoy a football lesson.
2	2021-06-25	Pins And Nettie	Friday, 25 Jun	Series 1	Episode 1	Hedgie Sing-a-long	12:15 PM - 12:20 PM	5 mins	5	Pins and Nettie encounter a Chaffinch during their daily exploration. Pins and Nettie love the bird's song but when the bird encourages them to sing along, they need some encouragement.
2	2021-06-25	Moon And Me	Friday, 25 Jun	Series 1	Episode 25	The Picnic	12:20 PM - 12:42 PM	22 mins	22	Mr Onion discovers a picnic basket in the curiosity box, it is already packed with food and a tablecloth. In Storyland, everybody climbs to the top of the hill to share a picnic.
2	2021-06-25	Tik Tak	Friday, 25 Jun	Series 1	Episode 17	Episode 17	12:42 PM - 12:47 PM	5 mins	5	Cognitive development series for toddlers using non-verbal, non-narrative imagery, music and games. Explore disco penguins, a sand drawing of a whale and watch as Book Boy makes a caravan.
2	2021-06-25	Clangers	Friday, 25 Jun	Series 2	Episode 17	One Dragon Band	12:48 PM - 12:59 PM	11 mins	11	Tiny asks Major to make Baby Soup Dragon a musical instrument so he can join in with Tiny's new tune. But the one dragon band kit he makes turns out not to be a good idea.
2	2021-06-25	Guess How Much I Love You	Friday, 25 Jun	Series 1	Episode 44	The Big Apple	1:00 PM - 1:11 PM	11 mins	11	Little Nutbrown Hare tries to jump high enough to reach a last autumn apple on a high branch. Unable to reach it, even with the help of Little Field Mouse, he gives up.
2	2021-06-25	Baby Jake	Friday, 25 Jun	Series 1	Episode 26	Baby Jake Loves Being Funny	1:11 PM - 1:24 PM	13 mins	13	Baby Jake and Pengy Quin go on a snowy adventure and enjoy being funny.
2	2021-06-25	Miffy's Adventures Big And Small	Friday, 25 Jun	Series 3	Episode 5	Miffy The Pirate	1:25 PM - 1:34 PM	9 mins	9	All aboard! Captain Boris is taking the girls on a pirate adventure, complete with sea shanties, desert islands, treasure hunts... and shipwrecks! Oops!
2	2021-06-25	Mister Maker Around The World	Friday, 25 Jun	Series 1	Episode 20	Episode 20	1:35 PM - 1:55 PM	20 mins	20	In Australia, we find out whether he can make a wacky watch in under a minute; in the UK the Mini Makers help build a fabulous fairytale castle; and in Hong Kong look out for some really snappy art!
2	2021-06-25	Becca's Bunch	Friday, 25 Jun	Series 1	Episode 32	Follow That Float	1:55 PM - 2:06 PM	11 mins	11	Becca is making a Three Little Pigs float for the Wagtail Woods parade, but the Bunch hit a snag when they struggle to blow their houses down to make the float a hit.
2	2021-06-25	Wanda And The Alien	Friday, 25 Jun	Series 1	Episode 32	Egg	2:06 PM - 2:17 PM	11 mins	11	Wanda and Alien find a duck egg. It hatches and begins to honk instead of quacking! Wanda and Alien go in search for its mother to help it learn to quack.
2	2021-06-25	Dirtgirlworld	Friday, 25 Jun	Series 1	Episode 19	Slugs	2:17 PM - 2:29 PM	12 mins	12	Everyone has a weakness and slugs are Dirtgirl's. She doesn't like them at all. Molluscs just aren't welcome in dirtgirlworld.
2	2021-06-25	Book Hungry Bears	Friday, 25 Jun	Series 1	Episode 2	Boom! It's Boomer	2:30 PM - 2:41 PM	11 mins	11	Boomer learns that even though he's just playing, his actions might seem different to his friends, especially Scout, and he needs to respect that.
2	2021-06-25	Dinosaur Train	Friday, 25 Jun	Series 2	Episode 33	Remember The Alamosaurus	2:42 PM - 2:55 PM	13 mins	13	The Pteranodon kids & Dad get the idea to travel around on the Dinosaur Train & meet some of the biggest dinosaurs.
2	2021-06-25	Numberblocks	Friday, 25 Jun	Series 1	Episode 27	Fluffies	2:55 PM - 3:03 PM	8 mins	8	One finds a friendly furball, two of them tickle Two and soon Numberland is full of fun and fluffies! Have fun counting and learning how to make sevens with the Numberblocks.
2	2021-06-25	Curious George	Friday, 25 Jun	Series 10	Episode 4	Chipmonkey/ Loch Ness Monkey	3:03 PM - 3:29 PM	26 mins	26	When a stash of acorns goes missing, Jumpy Squirrel thinks a curious monkey is the culprit. / When George visits the Man in Scotland, he becomes curious about the legend of the Loch Ness Monster.
2	2021-06-25	Play School	Friday, 25 Jun	Series 2016	Episode 30	Helping Hands: 5	3:30 PM - 4:00 PM	30 mins	30	Join the fun as Justine and Teo paint a landscape, create animal costumes and put on the Animal Antics Funny Joke Show. Helpful Humpty comes to the rescue at the park. Through the windows learn how paramedics help people.
2	2021-06-25	Bananas In Pyjamas	Friday, 25 Jun	Series 1	Episode 33	Morgan's Smelly Sneakers	4:00 PM - 4:12 PM	12 mins	12	Morgan's smelly sneakers make Amy and Lulu very upset and somehow, the Bananas have to find a plan to fix the problem and make all the Teddies happy again.
2	2021-06-25	The Wiggles World	Friday, 25 Jun	Series 1	Episode 11	Surfer Bop	4:13 PM - 4:24 PM	11 mins	11	The Wiggles are playing an eating game with Anthony. Paul the Dancing Waiter serves up surf and turf to Anthony and Wags. Listen to Jamaaladeen Tacuma, from Philadelphia USA as he plays his bass guitar at The Wiggly Arena.
2	2021-06-25	Go Jetters	Friday, 25 Jun	Series 3	Episode 31	Mud Volcano, Azerbaijan	4:25 PM - 4:36 PM	11 mins	11	Glitch's plan to use methane gas from a mud volcano to power Lars's new machine has explosive results! Can the bickering pair stop a huge fire and save the Grimbots?
2	2021-06-25	Noddy Toyland Detective	Friday, 25 Jun	Series 2	Episode 2	The Case Of The Cabbage Monster	4:36 PM - 4:51 PM	15 mins	15	When Farmer Tom's cabbages go missing, Pat-Pat thinks there must be a cabbage monster on the loose! Noddy's not so sure but then Driver Dylan tells Noddy he's just seen a monster!
2	2021-06-25	Play School Art Crew	Friday, 25 Jun	Series 1	Episode 5	Australian Animals	4:51 PM - 5:01 PM	10 mins	10	In thisEpisode the Art Crew get inspired by Australian animals and draw their own animals, which are put onto a colourful background.
2	2021-06-25	Pj Masks	Friday, 25 Jun	Series 1	Episode 12	Owlette The Winner	5:02 PM - 5:15 PM	13 mins	13	Luna Girl has her moths competing for whom can bring her the biggest and best toy. But Owlette has the competing bug too and can't resist turning all the PJ Masks' efforts to stop Luna Girl into a competition.
2	2021-06-25	Kiri And Lou	Friday, 25 Jun	Series 1	Episode 9	Ready Set Go	5:15 PM - 5:24 PM	9 mins	9	Kiri, Lou and Sorry have a running race and Kiri is shocked to discover that their new friend is way faster than she is.
2	2021-06-25	Kangaroo Beach	Friday, 25 Jun	Series 1	Episode 1	The Beach Race	5:25 PM - 5:37 PM	12 mins	12	The cadets are competing in an epic beach race and Gemma is determined to beat Pounce to the finish - until an emergency breaks out in the last leg.
2	2021-06-25	The Wonder Gang	Friday, 25 Jun	Series 1	Episode 22	The Wonder Gang And The Snakeskin Question	5:37 PM - 5:51 PM	14 mins	14	The gang need extra help from their quokka pals to answer a slippery question: why do snakes shed their skin? As they piece together the clues, they try to work out why Willow has suddenly grow out of her clothes.
2	2021-06-25	Peppa Pig	Friday, 25 Jun	Series 8	Episode 1	The Panda Twins	5:51 PM - 5:57 PM	6 mins	6	PC Panda brings his twin daughters to playgroup Peggi and Pandora Panda. They love puzzles and to solve mysteries just like their dad.
2	2021-06-25	Remy & Boo	Friday, 25 Jun	Series 1	Episode 27	Ducky Dilemma	5:57 PM - 6:11 PM	14 mins	14	After a baby duckling imprints on Boo, he excitedly accepts the role of being mama until the real mother returns to its nest. But looking after a rambunctious baby turns out to be way more work than Remy and Boo imagined!
2	2021-06-25	School Of Roars	Friday, 25 Jun	Series 2	Episode 9	Computer Bug	6:12 PM - 6:20 PM	8 mins	8	When not listening, Wingston unleashes a computer bug on the monster's computers. Can he save the day?
2	2021-06-25	Bluey	Friday, 25 Jun	Series 2	Episode 39	Swim School	6:20 PM - 6:27 PM	7 mins	7	Mum, Dad and Bingo must complete both their classes to pass Swim School but pleasing strict Big Fish instructor Margaret (aka Bluey) is proving very difficult.
2	2021-06-25	Peter Rabbit	Friday, 25 Jun	Series 1	Episode 24	The Tale Of The Downhill Escape	6:27 PM - 6:39 PM	12 mins	12	Peter takes Benjamin and Lily on a wild ride down a steep slope. But when Benjamin gets injured, Peter has to navigate them to safety past the clutches of Old Brown and Tommy Brock.
2	2021-06-25	Shaun The Sheep	Friday, 25 Jun	Series 2	Episode 2	Draw The Line	6:40 PM - 6:47 PM	7 mins	7	The flock hijack a road line-painting machine and cause chaos while creating giant works of art in the field.
2	2021-06-25	Andy's Wild Adventures	Friday, 25 Jun	Series 1	Episode 39	Beaver	6:47 PM - 7:02 PM	15 mins	15	Andy and Kip go on a wild adventure to Yellowstone National Park in North America, home to the beaver. With powerful front teeth, beavers are capable of chewing down trees and Andy watches one do just that.
2	2021-06-25	Dino Dana	Friday, 25 Jun	Series 4	Episode 12	Tyrannasaur Test	7:02 PM - 7:14 PM	12 mins	12	Dana finds a T-Rex, Albertosaurus and Nanuqsaurus outside and wants to do Dino Experiment 8-0-8, which Tyrannosaur was the best hunter?
2	2021-06-25	Odd Squad	Friday, 25 Jun	Series 1	Episode 89	Rise Of The Hyrdaclops	7:15 PM - 7:32 PM	17 mins	17	In order to save humanity, Olive and Otto must locate a treasure chest that Oscar buried.
3	2021-06-26	Rainbow Chicks	Saturday, 26 Jun	Series 1	Episode 18	Collecting The Rain	5:01 AM - 5:07 AM	6 mins	6	Cherry finds Lemon is collecting rainwater for the flowers, so she tries to help Lemon collect the water but it's a harder job then first expected.
3	2021-06-26	Timmy Time	Saturday, 26 Jun	Series 1	Episode 35	Timmy Rings The Bell	5:07 AM - 5:19 AM	12 mins	12	Mittens proudly shows off the shiny new bell on her collar, but is inconsolable when it goes missing. The hunt is on to find the missing bell.
3	2021-06-26	Pocoyo	Saturday, 26 Jun	Series 4	Episode 36	Let's Tidy Up!	5:20 AM - 5:28 AM	8 mins	8	Pato has just finished tidying up his room when Elly and Pocoyo arrive to play. Pato is happy to let them, but after taking out all the toys and books, they decide to go to the park... and run off without tidying up.
3	2021-06-26	The Furchester Hotel	Saturday, 26 Jun	Series 4	Episode 9	Monster Pox	5:28 AM - 5:40 AM	12 mins	12	All the monsters at the Furchester Hotel come down with Monster Pox and are covered in spots meaning that Harvey P Dull is not affected and he has to run the hotel by himself.
3	2021-06-26	Lily's Driftwood Bay	Saturday, 26 Jun	Series 2	Episode 41	Bootcamp	5:40 AM - 5:48 AM	8 mins	8	Lord Stag and Bull have a cunning plan to avoid Nonna's cross country run!
3	2021-06-26	Kazoops!	Saturday, 26 Jun	Series 1	Episode 24	Tasty Trip	5:48 AM - 5:55 AM	7 mins	7	After seeing an ad for a World Food Festival, Monty decides he wants to travel to countries all over the globe, but when Violet tells him he'll have to wait until he's older, Monty wonders if there are other ways to explore.
3	2021-06-26	Big Ted's Big Adventure	Saturday, 26 Jun	Series 1	Episode 16	Camels	5:56 AM - 6:00 AM	4 mins	4	Big Ted and his friend Zindzi go on another big adventure to the Zoo. This time they will meet a herd of friendly Camels and go on an exciting camel ride.
3	2021-06-26	Sesame Street	Saturday, 26 Jun	Series 46	Episode 24	Abby Makes The Seasons Change	6:00 AM - 6:29 AM	29 mins	29	Abby makes the seasons change on Sesame Street.
3	2021-06-26	Digby Dragon	Saturday, 26 Jun	Series 2	Episode 5	All The Fun Of The Hair	6:30 AM - 6:41 AM	11 mins	11	Digby is jealous of his cousin's new moustache and convinces Fizzy to magic him one too. The spell goes wrong and soon everyone has a wayward beard chasing them around.
3	2021-06-26	The Hive	Saturday, 26 Jun	Series 2	Episode 14	Bee Fit	6:41 AM - 6:48 AM	7 mins	7	Barnabee and Dr Beetle help each other change their staid images during a series of fun fitness classes.
3	2021-06-26	Bob The Builder	Saturday, 26 Jun	Series 2	Episode 22	Bob's Badges	6:48 AM - 6:59 AM	11 mins	11	Muck is eager to earn more stars from Bob for good work, but he gets carried away and puts the restaurant waiting area build in jeopardy.
3	2021-06-26	Octonauts	Saturday, 26 Jun	Series 3	Episode 3	The Octonauts And The Lionfish	7:00 AM - 7:11 AM	11 mins	11	The Octonauts get more than they bargained for when they use the Octopod to transport a pair of invasive lionfish back to their native habitat.
3	2021-06-26	Hey Duggee	Saturday, 26 Jun	Series 1	Episode 41	The Birdwatching Badge	7:11 AM - 7:19 AM	8 mins	8	Duggee is using his trusty binoculars to do some bird-watching, and of course, the squirrels want to have a go too. The problem is, if you want to go bird watching you have to be very quiet otherwise the birds will fly away.
3	2021-06-26	Fireman Sam	Saturday, 26 Jun	Series 10	Episode 22	Paddle On	7:20 AM - 7:32 AM	12 mins	12	Ben and Hannah are on an ocean paddle expedition together to the Northern Buoy and back.
3	2021-06-26	Dog Loves Books	Saturday, 26 Jun	Series 1	Episode 27	Dog Loves Fairy Tales	7:32 AM - 7:40 AM	8 mins	8	Dog and Pug meet Little Red Riding Hood and confuse the Big Bad Wolf by fooling him into chasing them and making him try to blow the Three Little Pigs brick house down.
3	2021-06-26	Floogals	Saturday, 26 Jun	Series 2	Episode 2	Instant Camera	7:40 AM - 7:54 AM	14 mins	14	The Floogals find an instant camera in the attic and eventually learn that although Hoomans' take tons of photos on their phones, there are types of camera that turn pictures into objects so they can treasure their memories.
3	2021-06-26	Peppa Pig	Saturday, 26 Jun	Series 2	Episode 2	Emily Elephant	7:55 AM - 8:01 AM	6 mins	6	There's a new pupil, Emily Elephant. Everyone wants to be her friend because she's good at building blocks and makes a very loud noise with her trunk. Peppa and Emily have something in common: they both like muddy puddles.
3	2021-06-26	Bluey	Saturday, 26 Jun	Series 1	Episode 50	The Dump	8:01 AM - 8:09 AM	8 mins	8	On a trip to the Dump Dad claims he's the best at everything. But Bluey discovers that Dad's throwing out her old drawing and questions if he really is the best Dad in the world.
3	2021-06-26	The Adventures of Paddington	Saturday, 26 Jun	Series 1	Episode 3	Paddington And The Monster Hunt	8:10 AM - 8:21 AM	11 mins	11	There's a monster in Paddington's room, so Mrs Bird takes Paddington on a monster hunt.
3	2021-06-26	Nella The Princess Knight	Saturday, 26 Jun	Series 2	Episode 12	The Clod-o-matic	8:21 AM - 8:34 AM	13 mins	13	Nella and the gang journey to a carriage showcase, but Clod worries that Garret's new go-kart will steal his thunder.
3	2021-06-26	Brave Bunnies	Saturday, 26 Jun	Series 1	Episode 43	Savannah Race	8:35 AM - 8:42 AM	7 mins	7	In the sunny Savannah, Bop and Boo wait for Jeff, their car-loving giraffe friend.
3	2021-06-26	Olobob Top	Saturday, 26 Jun	Series 1	Episode 15	Fluff	8:42 AM - 8:47 AM	5 mins	5	Bobble causes a flood of fluff all over the forest and the Olobobs need Squishy's help to tidy it all up.
3	2021-06-26	Bananas In Pyjamas	Saturday, 26 Jun	Series 2	Episode 131	Super Job Morgan	8:47 AM - 8:59 AM	12 mins	12	Morgan loves 'Super Bear' books so the Bananas help him try to get some.
3	2021-06-26	Play School	Saturday, 26 Jun	Series 2020	Episode 12	Where I Belong: 2	9:00 AM - 9:29 AM	29 mins	29	Andrew & Hunter introduce Banksy's grandparents and Andrew shows us photos of his grandparents kept inside a treasure box! They make a delicious Vietnamese salad and Through The Windows, we meet grandparents across Australia!
3	2021-06-26	Sesame Street	Saturday, 26 Jun	Series 49	Episode 6	Math Magic	9:30 AM - 10:00 AM	30 mins	30	Max the Magician amazes Rosita, Big Bird and Elmo with his magical, mathematical tricks.
3	2021-06-26	Ready, Steady, Wiggle!	Saturday, 26 Jun	Series 1	Episode 16	Excuse Meow!	10:00 AM - 10:16 AM	16 mins	16	Poor Lachy the cat is not feeling very well! And so The Wiggles must find a way to make him better; music always helps! Anthony has fun with the alphabet and it's a musical feast when we say the dance and then do the dance.
3	2021-06-26	Molly And Mack	Saturday, 26 Jun	Series 1	Episode 3	The Fairly Godmother	10:16 AM - 10:31 AM	15 mins	15	Molly is determined to make her friends wishes come true. Magnus and Bob build a robot together.
3	2021-06-26	Charlie And Lola	Saturday, 26 Jun	Series 1	Episode 23	I'm Far Too Extremely Busy	10:32 AM - 10:45 AM	13 mins	13	Lola does not have time to play today; she is far too busy organising, far too busy to play with Charlie, or Lotta, or even her imaginary friend. But when Marv comes over, Lola is not sure that being busy is such a good idea.
3	2021-06-26	Hoopla Doopla!	Saturday, 26 Jun	Series 1	Episode 35	The Smell	10:45 AM - 10:57 AM	12 mins	12	Mimi is unaware she has broken some old eggs in her apron pocket and wonders what is making such a terrible smell. She asks her friends to help find where the smell is coming from.
3	2021-06-26	Daniel Tiger's Neighbourhood	Saturday, 26 Jun	Series 3	Episode 22	Prince Wednesday Sleeps Over	10:57 AM - 11:09 AM	12 mins	12	Prince Wednesday is coming over for a grr-ific sleepover. But when the boys just want to stay up and play, their babysitter, Prince Tuesday, helps them wind down for bed.
3	2021-06-26	Bing	Saturday, 26 Jun	Series 2	Episode 22	Story	11:10 AM - 11:17 AM	7 mins	7	Bing and Coco are reading Charlie "Biteysaurus' Big Book Of Dinosaurs", but Coco brings the Rainbow Fairy Mice into it. Bing is frustrated! Flop shows Bing how to mix them together to make a new story.
3	2021-06-26	Patchwork Pals	Saturday, 26 Jun	Series 1	Episode 5	Patchwork Lion	11:17 AM - 11:21 AM	4 mins	4	Patchwork Lion has a problem: he can't roar anymore! Will the Patchwork Pals find a way to help him?
3	2021-06-26	Twirlywoos	Saturday, 26 Jun	Series 1	Episode 27	In And Out	11:22 AM - 11:33 AM	11 mins	11	The Twirlywoos cause confusion at the stables, when they keep letting a horse out. Back in the Boat, the Twirlywoos have fun bouncing in and out of the Box.
3	2021-06-26	This Is Scarlett And Isaiah	Saturday, 26 Jun	Series 1	Episode 50	Launching A Water Rocket	11:33 AM - 11:39 AM	6 mins	6	Isaiah loves learning about space and today is his lucky day as he visits the Aviation and Space Museum! Isaiah trains to be an Astronaut, tries the flight simulator, and launches water rockets.
3	2021-06-26	Sally & Possum	Saturday, 26 Jun	Series 5	Episode 4	The Right Tool For The Job	11:40 AM - 12:01 PM	21 mins	21	A spade is very useful, but not for every job. Skip and Sally help Possum to find out about many other tools. What would you use to get Sally's bike standing up again?
3	2021-06-26	Teletubbies	Saturday, 26 Jun	Series 1	Episode 58	Again, Again	12:01 PM - 12:14 PM	13 mins	13	The Teletubbies can't get enough of the Tubby Custard Ride so they ask to go on it again and again! In Tummy Tales, children play on a slide again and again.
3	2021-06-26	In The Night Garden	Saturday, 26 Jun	Series 4	Episode 91	Long Distance Ball Game	12:15 PM - 12:43 PM	28 mins	28	Upsy Daisy and Igglepiggle are out in the garden together. What's that sound? The ball! Upsy Daisy kicks the ball to Igglepiggle, what a big kick.
3	2021-06-26	Tik Tak	Saturday, 26 Jun	Series 1	Episode 18	Episode 18	12:43 PM - 12:48 PM	5 mins	5	Cognitive development series for toddlers using non-verbal, non-narrative imagery, music and games. Explore a dissection puzzle of a tricycle, a magic rabbit toy and watch as Book Girl makes a tractor.
3	2021-06-26	Clangers	Saturday, 26 Jun	Series 2	Episode 18	The Memory Box	12:48 PM - 12:59 PM	11 mins	11	While fishing in the music boat, Tiny and Small catch a strange box. It turns out to be the memory box Mother made when she was a little girl. And this gives them an idea!
3	2021-06-26	Guess How Much I Love You	Saturday, 26 Jun	Series 1	Episode 4	Snow Blanket	1:00 PM - 1:11 PM	11 mins	11	The first snowfall of the Winter blankets the entire meadow, and Little Nutbrown Hare is confused because he can no longer see the bush, the log or his seedpod ball under all the snow!
3	2021-06-26	Baby Jake	Saturday, 26 Jun	Series 2	Episode 1	Baby Jake Loves Popping Peas	1:11 PM - 1:25 PM	14 mins	14	The adventures of magical Baby Jake and friends. Baby Jake and Nibbles the rabbit go on a vegetable patch adventure and pop pods of peas.
3	2021-06-26	Miffy's Adventures Big And Small	Saturday, 26 Jun	Series 3	Episode 6	Miffy And The Duckling	1:26 PM - 1:40 PM	14 mins	14	Miffy is delighted to make friends with a cute baby duckling - but when the duckling won't stop following her, she has to find a way to get her back to her real mother!
3	2021-06-26	Pablo	Saturday, 26 Jun	Series 2	Episode 24	Box Of Buttons	1:40 PM - 1:54 PM	14 mins	14	Pablo loves Uncle John's box of buttons, but Tang can't resist opening it and letting the buttons out to share the smells, shapes and memories of the places they're from.
3	2021-06-26	Becca's Bunch	Saturday, 26 Jun	Series 1	Episode 34	Pumpkin	1:55 PM - 2:06 PM	11 mins	11	Becca and the Bunch are thrilled when they succeed in growing a ginormous pumpkin to enter the harvest festival pumpkin competition, only to realise they have no way to transport a giant vegetable to the show.
3	2021-06-26	Wanda And The Alien	Saturday, 26 Jun	Series 1	Episode 33	Helicopters & Parachutes	2:06 PM - 2:16 PM	10 mins	10	Wanda and Alien are on a mission to find dandelions so they can use them as a Dandelion Clock and tell the time by blowing the seeds. Alien discovers a sycamore tree with its helicopter seeds and plays spinning helicopters.
3	2021-06-26	Get Grubby Tv	Saturday, 26 Jun	Series 2	Episode 17	What's It Gonna Take	2:17 PM - 2:30 PM	13 mins	13	The only thing better than getting a letter, is getting an invitation... an invitation to enter a new song competition. dirtgirl is ready to rock but she will need a new song.
3	2021-06-26	Book Hungry Bears	Saturday, 26 Jun	Series 1	Episode 3	Melody's Look-for-a-book Stick	2:30 PM - 2:41 PM	11 mins	11	The Bears explore some imaginative ways to play with a stick. They also practice adapting to change. Melody learns that when unexpected things happen, you don't have to stop playing - you can just change the game a little.
3	2021-06-26	Dinosaur Train	Saturday, 26 Jun	Series 2	Episode 34	A Heck Of A Neck	2:42 PM - 2:54 PM	12 mins	12	The Pteranodon kids have a Nature Trackers adventure when they meet Denise Diplodocus, a super-long, super big dinosaur.
3	2021-06-26	Numberblocks	Saturday, 26 Jun	Series 1	Episode 28	The Two Tree	2:55 PM - 3:03 PM	8 mins	8	The Numberblocks find a magic two-tree and play an action-packed game of throwing twos. Learn all about adding and taking away in twos with the Numberblocks.
3	2021-06-26	Molly Of Denali	Saturday, 26 Jun	Series 1	Episode 35	Big Sulky / The Funny Face Competition	3:03 PM - 3:29 PM	26 mins	26	When a windstorm knocks down Big Sulky, Qyah's oldest tree, Molly and Tooey decide to make an exhibit honouring the giant spruce. / Molly and Tooey organise a funny face competition.
3	2021-06-26	Play School	Saturday, 26 Jun	Series 2020	Episode 7	Rain, Hail Or Shine: 2	3:30 PM - 4:00 PM	30 mins	30	Kiya and Jemima travel to Beechworth, Victoria. They join Zindzi and Nicholas to visit farmer Maurice's farm during the drought and make clay creations to dry in the sun. Through The Windows, we head out into the sunshine!
3	2021-06-26	Bananas In Pyjamas	Saturday, 26 Jun	Series 1	Episode 34	The Trickisaurus	4:00 PM - 4:12 PM	12 mins	12	The Bananas and Teddies are alarmed when they hear that there's a monster in Cuddlestown - and that Topsy's actually seen it with her own eyes!
3	2021-06-26	The Wiggles World	Saturday, 26 Jun	Series 1	Episode 12	Emma's Weather Bag	4:13 PM - 4:24 PM	11 mins	11	Let's dance and sing to a Wiggly classic, 'Hot Potato' at The Wiggly Arena. Captain Feathersword reads the weather report and it's a 'blow me down' weather day. What will Emma find in her Weather Bag?
3	2021-06-26	Go Jetters	Saturday, 26 Jun	Series 3	Episode 32	The Pan American Highway, Panama	4:25 PM - 4:36 PM	11 mins	11	The team's Pan-American road trip leads them to discover Glitch is building a road through the Darien Gap. Can they save this important habitat and protect the local sloths?
3	2021-06-26	Noddy Toyland Detective	Saturday, 26 Jun	Series 2	Episode 3	The Case Of The Stolen Key	4:36 PM - 4:47 PM	11 mins	11	Today is Toyland's Singalong day and Clockwork Mouse, an enthusiastic but awful singer, says everything must be perfect! But then her key goes missing and Noddy needs to quickly investigate: who stole Clockwork Mouse's key?
3	2021-06-26	Play School Story Time	Saturday, 26 Jun	Series 4	Episode 10	Layne Beachley: Magic Beach	4:48 PM - 4:57 PM	9 mins	9	Get ready for a whale of a time in this magicalEpisode! Join professional surfer Layne Beachley and her pal Humpty, reading a true Australian classic, Magic Beach by Alison Lester.
3	2021-06-26	Olobob Top	Saturday, 26 Jun	Series 1	Episode 43	Jumper	4:57 PM - 5:02 PM	5 mins	5	Tib isn't fond of his new jumper from Great Granny Olobob, but when it unravels Little Purr takes it back to Granny who knits them a special jumper big enough for all of them.
3	2021-06-26	Pj Masks	Saturday, 26 Jun	Series 1	Episode 13	Speak Up, Gekko!	5:03 PM - 5:16 PM	13 mins	13	Romeo steals Gekko's voice, but Gekko's not sure he wants it back if he has to recite a poem in front of his class! When Romeo starts using Gekko's voice for no good, Gekko has to get over stage fright and get his voice back.
3	2021-06-26	Kiri And Lou	Saturday, 26 Jun	Series 1	Episode 10	Good Sharer	5:16 PM - 5:24 PM	8 mins	8	Lou has a special drumming tree, and when he finds Dalvanius playing it, he gets upset. Lou realises he's not such a good sharer.
3	2021-06-26	Kangaroo Beach	Saturday, 26 Jun	Series 1	Episode 2	Pounce On Patrol	5:25 PM - 5:37 PM	12 mins	12	Wearing Bondi's cap, Pounce thinks he's chief lifeguard - but when Gemma and Neville need rescuing from a whale encounter, should he jump in, or alert a real lifeguard?
3	2021-06-26	The Wonder Gang	Saturday, 26 Jun	Series 1	Episode 28	The Wonder Gang And The Bouncing Kangaroo Question	5:37 PM - 5:51 PM	14 mins	14	Willow and Quidget are busy working on a surprise new feature for Quest's Q-pod when an unexpected question bounces in to Wonder HQ: how do kangaroos jump?
3	2021-06-26	Peppa Pig	Saturday, 26 Jun	Series 8	Episode 2	Chinese New Year	5:51 PM - 5:57 PM	6 mins	6	Madame Gazelle teaches the children about Chinese New Year. They learn about sweeping out the old year, and how lucky the colour red is and together they make a dragon costume to parade up the hill to watch the fireworks.
3	2021-06-26	Remy & Boo	Saturday, 26 Jun	Series 1	Episode 28	Inflati-boo	5:57 PM - 6:11 PM	14 mins	14	Boo accidentally gets inflated to three times his normal size and while it leads to a tonne of fun at first, Remy realises that she needs Boo to return to normal size so he can come back home.
3	2021-06-26	School Of Roars	Saturday, 26 Jun	Series 2	Episode 10	Grizzletown	6:11 PM - 6:19 PM	8 mins	8	Miss Grizzlesniff makes a pretend town for the monsters so they can learn about jobs. Meepa has trouble finding one that suits her.
3	2021-06-26	Bluey	Saturday, 26 Jun	Series 2	Episode 52	Café	6:20 PM - 6:28 PM	8 mins	8	In the park Bluey meets a new playmate Winnie, but when Bluey wants to invite her and her dad home for breakfast, she learns that adults take a little bit longer to make friends.
3	2021-06-26	Shaun The Sheep	Saturday, 26 Jun	Series 2	Episode 3	Sheepless Nights	6:28 PM - 6:36 PM	8 mins	8	A leak in the barn roof forces the flock to relocate to the pig sty for the night. Unfortunately, the selfish pigs don't want to share. After a chaotic mud and pillow fight, Shaun comes up with a plan to patch things up.
3	2021-06-26	The Most Magnificent Thing	Saturday, 26 Jun	-	-	-	6:37 PM - 6:59 PM	22 mins	22	A young girl receives a tool kit from her mum and decides to make something for her faithful dog. Through trial and error and wrestling with creative doubts, she persists until she builds the most magnificent thing of all.
3	2021-06-26	Dino Dana	Saturday, 26 Jun	Series 4	Episode 13	Tail Power	7:00 PM - 7:14 PM	14 mins	14	While Saara and Olivia race toboggans, Dana uses her own T-Rex-ified toboggan to test which dinosaur had the strongest tail out of the Stegosaurus, Kentrosaurus and the Euoplocephalus.
3	2021-06-26	Sir Mouse	Saturday, 26 Jun	Series 1	Episode 20	Gadget Galore	7:15 PM - 7:31 PM	16 mins	16	An inventor sells all of his gadgets. Everything starts to break and buyers want their money back. But the inventor has disappeared.
4	2021-06-27	Rainbow Chicks	Sunday, 27 Jun	Series 1	Episode 19	Cherry's Treasure	5:01 AM - 5:07 AM	6 mins	6	Cherry finds a treasure map, and the chicks decide to find the treasure together. Cherry thinks the treasure is a lot of gold coins. Violet thinks the treasure is endless cakes.
4	2021-06-27	Timmy Time	Sunday, 27 Jun	Series 1	Episode 36	Timmy's Tractor	5:07 AM - 5:19 AM	12 mins	12	The class is making things out of scrap and Timmy is very proud of his splendid tractor - a cereal box.
4	2021-06-27	Pocoyo	Sunday, 27 Jun	Series 4	Episode 37	The Balloon	5:20 AM - 5:27 AM	7 mins	7	Nina has a beautiful balloon and Pocoyo and Pato want to play with it. They promise to look after it... but almost immediately they lose it and it flies away into the sky. Nina becomes very angry: they have to get it back!
4	2021-06-27	The Furchester Hotel	Sunday, 27 Jun	Series 4	Episode 10	The Furchester Fashion Show	5:27 AM - 5:39 AM	12 mins	12	There's a fashion show happening at the Furchester Hotel and the stars of the show are a pair of clean matching socks, but when the socks turn up covered in mud, it's a big problem.
4	2021-06-27	Lily's Driftwood Bay	Sunday, 27 Jun	Series 2	Episode 43	Guiding Light	5:40 AM - 5:47 AM	7 mins	7	Puffin's in trouble and Salty must head into a storm to help his friend!
4	2021-06-27	Kazoops!	Sunday, 27 Jun	Series 1	Episode 25	Star Yeti	5:47 AM - 5:55 AM	8 mins	8	Jeanie's having heaps of fun listening & playing along to the new Jackie Rocket album, but when she tells Monty it would make it fun if she was a famous popstar, Monty wonders if being famous really would make things better.
4	2021-06-27	Big Ted's Big Adventure	Sunday, 27 Jun	Series 1	Episode 17	Penguins	5:56 AM - 6:00 AM	4 mins	4	Big Ted and his friend Zindzi go on another big adventure to the Zoo. This time they will meet some Little Penguins. These little birds can't fly, but they are excellent swimmers.
4	2021-06-27	Sesame Street	Sunday, 27 Jun	Series 46	Episode 25	Boo Boo Buster	6:00 AM - 6:29 AM	29 mins	29	Abby and Elmo are the Boo-Boo Busters; finding friends on Sesame Street who need help making their boo-boos better.
4	2021-06-27	Digby Dragon	Sunday, 27 Jun	Series 2	Episode 6	A Very Bad Dragon	6:29 AM - 6:40 AM	11 mins	11	When Digby thinks he's seen a knight in shining armour in Applecross, he panics - knights and naughty dragons don't get on! But his attempts to prove he's a good dragon don't go to plan.
4	2021-06-27	The Hive	Sunday, 27 Jun	Series 2	Episode 18	Barnabee The Firefighter	6:40 AM - 6:47 AM	7 mins	7	Barnabee has a fire helmet and becomes inspired to train to be a real firefighter but every 'emergency' turns out to be a false alarm.
4	2021-06-27	Bob The Builder	Sunday, 27 Jun	Series 2	Episode 23	Apples Everywhere	6:48 AM - 6:59 AM	11 mins	11	When Flame the horse creates chaos in an apple orchard, Bob and Muck must work out what to do with the damaged apples.
4	2021-06-27	Octonauts	Sunday, 27 Jun	Series 3	Episode 4	The Octonauts And The Leafy Sea Dragons	7:00 AM - 7:11 AM	11 mins	11	Some leafy sea dragons accidentally get into the Octopod.
4	2021-06-27	Hey Duggee	Sunday, 27 Jun	Series 1	Episode 42	The Big Parade Badge	7:11 AM - 7:19 AM	8 mins	8	Duggee introduces the squirrels to his friend Eugene, the leader of the Big Parade. Poor Eugene has lost his hat. Don't worry Eugene, the squirrels will find you a new hat in their dressing up box.
4	2021-06-27	Fireman Sam	Sunday, 27 Jun	Series 10	Episode 23	Day Of The Penguin	7:20 AM - 7:32 AM	12 mins	12	When a penguin escapes from Newtown Zoo Elvis really hopes he will see it. But it's Norman and Mandy who meet the penguin first, waddling across the beach!
4	2021-06-27	Dog Loves Books	Sunday, 27 Jun	Series 1	Episode 28	Dog Loves Calm	7:33 AM - 7:41 AM	8 mins	8	Dog and Pug escape a very noisy Bookshop to find Granny Pug who is leading a mediation retreat. They try to find a peaceful spot but return to the bookshop where Dog can make some noise.
4	2021-06-27	Floogals	Sunday, 27 Jun	Series 2	Episode 3	Doll	7:41 AM - 7:55 AM	14 mins	14	The Floogals' movie night gets interrupted when they find themselves inadvertently babysitting Girl Hooman's new, very life-like, doll and discovering the ups and downs of parenting in the process.
4	2021-06-27	Peppa Pig	Sunday, 27 Jun	Series 2	Episode 3	Polly's Holiday	7:55 AM - 8:00 AM	5 mins	5	Granny and Grandpa's pet, Polly Parrot comes to stay. Peppa and George love her as she's very funny and repeats everything anyone says. When Polly flies away, no one can get her back, until George comes up with a plan.
4	2021-06-27	Bluey	Sunday, 27 Jun	Series 1	Episode 41	Zoo	8:01 AM - 8:09 AM	8 mins	8	Bluey's backyard zoo is home to wonderful animals, especially the big blue Daddy Gorilla. But when he grabs visitor Bingo and escapes, Zookeeper Bluey must recapture the wild beast.
4	2021-06-27	The Adventures of Paddington	Sunday, 27 Jun	Series 1	Episode 4	Paddington And The Painting	8:10 AM - 8:21 AM	11 mins	11	Mrs Brown can't find inspiration for her next art work so Paddington decides to help find her mojo!
4	2021-06-27	Nella The Princess Knight	Sunday, 27 Jun	Series 2	Episode 13	Trinket's Bad Hair Day	8:21 AM - 8:34 AM	13 mins	13	Nella is sent on a hair-raising rescue when Trinket is pressured into copying her friends.
4	2021-06-27	Brave Bunnies	Sunday, 27 Jun	Series 1	Episode 46	Rain Race	8:35 AM - 8:42 AM	7 mins	7	Bop and Boo revisit the Mountains and their llama friend, Lara.
4	2021-06-27	Olobob Top	Sunday, 27 Jun	Series 1	Episode 16	Bobble Ball	8:42 AM - 8:47 AM	5 mins	5	The Olobobs invent a new ball game, but can't agree on the rules. When Lemon accidentally bursts the ball they make, Burby, they learn that rules can be invented too!
4	2021-06-27	Bananas In Pyjamas	Sunday, 27 Jun	Series 2	Episode 132	The Submarine	8:47 AM - 9:00 AM	13 mins	13	The Bananas are excited; Rat has promised them their very own submarine!
4	2021-06-27	Play School	Sunday, 27 Jun	Series 2020	Episode 13	Where I Belong: 3	9:01 AM - 9:29 AM	28 mins	28	Emma & Hunter visit Banksy's veggie garden to tell the story of "Too Many Tomatoes". They have a fruity festival with the toys and make a yummy, dried fruit salad! Through The Windows, we visit all sorts of community gardens!
4	2021-06-27	Sesame Street	Sunday, 27 Jun	Series 49	Episode 7	New Year's Eve Show	9:30 AM - 9:59 AM	29 mins	29	It's New Year's Eve on Sesame Street. Rosita and Telly try to help Elmo stay awake until the new year so he can celebrate with his friends.
4	2021-06-27	Ready, Steady, Wiggle!	Sunday, 27 Jun	Series 1	Episode 17	Let's All Shake!	10:00 AM - 10:16 AM	16 mins	16	The Wiggles make music with percussion and then sing about their friends in 'Everybody's Here'. Captain Feathersword recites a poem about Gregory Griggs and then we dance along like different animals in 'Come On Let's Jump'.
4	2021-06-27	Molly And Mack	Sunday, 27 Jun	Series 1	Episode 4	No Pets Allowed	10:16 AM - 10:31 AM	15 mins	15	Mack buys Daisy a puppy, unaware Moira has banned pets from The Hub. Molly makes a purchase in a bid to keep the secret safe.
4	2021-06-27	Charlie And Lola	Sunday, 27 Jun	Series 1	Episode 24	I Want To Be Much More Bigger Like You	10:31 AM - 10:44 AM	13 mins	13	Life is not fair when you are always the smaller one - you can't go to bed late and you can't go on the 'Super Dooper Loop the Looper' ride at the fair. So Lola does everything she can to make herself taller!
4	2021-06-27	Hoopla Doopla!	Sunday, 27 Jun	Series 1	Episode 36	Zap's Whistle	10:45 AM - 10:57 AM	12 mins	12	Jango's nap is disturbed by Zap's loud mail delivery whistle, so he secretly swaps it for a quieter one.
4	2021-06-27	Daniel Tiger's Neighbourhood	Sunday, 27 Jun	Series 3	Episode 23	Daniel's Fish Dies	10:57 AM - 11:09 AM	12 mins	12	When Daniel's pet fish dies, he begins to ask questions about what happened to help him understand what death means and how to handle the emotions that often come with losing someone you love.
4	2021-06-27	Bing	Sunday, 27 Jun	Series 2	Episode 23	Skipping	11:10 AM - 11:17 AM	7 mins	7	Coco is teaching Bing and Sula how to skip but Bing hits his leg and can't understand why Sula is better. Coco shows him that with his friends' help, he can skip too!
4	2021-06-27	Patchwork Pals	Sunday, 27 Jun	Series 1	Episode 6	Patchwork Seal	11:17 AM - 11:21 AM	4 mins	4	Patchwork Seal has a problem: he wants to do a trick but his ball is broken! Will the Patchwork Pals find a way to help him?
4	2021-06-27	Twirlywoos	Sunday, 27 Jun	Series 1	Episode 28	Cleaning	11:21 AM - 11:32 AM	11 mins	11	The Twirlywoos watch a window cleaner, and get the idea to do some cleaning of their own. Meanwhile, Peekaboo's spring cleaning is interrupted by the Stop-Go Car, who leaves muddy tyre tracks all over the boat!
4	2021-06-27	This Is Scarlett And Isaiah	Sunday, 27 Jun	Series 1	Episode 51	Making A Pizza	11:33 AM - 11:39 AM	6 mins	6	Scarlett learns firsthand how her favourite food is made. Scarlett learns the art of pizza making from a local pizza maker. Not only does Scarlett make a meatball pizza, but best of all she learns how to make a dessert one.
4	2021-06-27	Sally & Possum	Sunday, 27 Jun	Series 5	Episode 5	Possum Skips Breakfast	11:40 AM - 12:01 PM	21 mins	21	Rush, rush, rush. Possum is in such a hurry today, he doesn't even stop for breakfast. He may run out of energy. What can Skip do to help?
4	2021-06-27	Teletubbies	Sunday, 27 Jun	Series 1	Episode 59	Tall Tower	12:01 PM - 12:14 PM	13 mins	13	Laa-Laa has fun watching Dipsy stretch up, like a very tall tower. The Tubby Toaster goes crazy and fires out lots of Tubby Toast which ends up in a tall tower too.
4	2021-06-27	In The Night Garden	Sunday, 27 Jun	Series 4	Episode 92	The Wottingers Hiding Game	12:15 PM - 12:43 PM	28 mins	28	The Pontipines are playing hide and seek with the Wottingers. The Wottingers are walking through the garden looking for places to hide whilst the Pontipines count.
4	2021-06-27	Tik Tak	Sunday, 27 Jun	Series 1	Episode 19	Episode 19	12:43 PM - 12:48 PM	5 mins	5	Cognitive development series for toddlers using non-verbal, non-narrative imagery, music and games. Explore a theatre of dancing bird houses, a colour changing robot and watch as Book Boy plays with a Tin Can Alley stand.
4	2021-06-27	Clangers	Sunday, 27 Jun	Series 2	Episode 19	The Hoots Come To Play	12:48 PM - 12:59 PM	11 mins	11	Big Hoot and Little Hoot come to visit the Clangers. Tiny has written a new tune. But will Big Hoot come and play it with her, or is he too busy with the other Clangers?
4	2021-06-27	Guess How Much I Love You	Sunday, 27 Jun	Series 1	Episode 35	Winter Coat	1:00 PM - 1:10 PM	10 mins	10	When Little Nutbrown Hare discovers that he has grown a thick winter coat, he and Little Field Mouse make a coat from moss to help other creatures in the meadow stay warm.
4	2021-06-27	Baby Jake	Sunday, 27 Jun	Series 2	Episode 3	Baby Jake Loves His Spinning Hat	1:11 PM - 1:25 PM	14 mins	14	Baby Jake and Nibbles the rabbit go on a countryside adventure and play with a spinning hat.
4	2021-06-27	Miffy's Adventures Big And Small	Sunday, 27 Jun	Series 3	Episode 7	Dan's Skateboard	1:25 PM - 1:39 PM	14 mins	14	Dan's got a new skateboard, but he's not very confident on it. Fortunately Miffy and Melanie are here to show him how he's doing it wrong - but for some reason that's not helping!
4	2021-06-27	Pablo	Sunday, 27 Jun	Series 2	Episode 25	Magic Postbox	1:40 PM - 1:54 PM	14 mins	14	A parcel Mum has been expecting is lost in the post, so Pablo and his friends go into the Art World to find it and discover how sending letters and parcels works.
4	2021-06-27	Becca's Bunch	Sunday, 27 Jun	Series 1	Episode 35	Woodland Games	1:55 PM - 2:06 PM	11 mins	11	Sylvia spent all of her time helping to set up the Woodland Games, but she had forgotten to enter an event herself. The Bunch decide they will help her find the game that is just right for her.
4	2021-06-27	Wanda And The Alien	Sunday, 27 Jun	Series 1	Episode 34	Sheep Trip	2:06 PM - 2:16 PM	10 mins	10	Wanda and Alien go back to Alien's Quome. Wanda's family make some presents for Alien's family to take with them. Without realising it, a sheep sneaks into the spaceship with them!
4	2021-06-27	Get Grubby Tv	Sunday, 27 Jun	Series 2	Episode 18	Gnomefest	2:17 PM - 2:30 PM	13 mins	13	Garden gnomes like to celebrate in their own way, so Costa and Garth hold a celebration like no other.
4	2021-06-27	Book Hungry Bears	Sunday, 27 Jun	Series 1	Episode 4	Crystal Hears The Rain	2:30 PM - 2:41 PM	11 mins	11	Crystal is frustrated when the Bears are trapped under a rocky outcrop in a rainstorm, but she learns to love listening and imitating the sound of the rain.
4	2021-06-27	Dinosaur Train	Sunday, 27 Jun	Series 2	Episode 35	An Apatosaurus Adventure	2:42 PM - 2:54 PM	12 mins	12	The Pteranodon kids visit the Jurassic Time Period to meet Apollo Apatosaurus, a huge, long-necked, long-tailed dinosaur who likes adventure.
4	2021-06-27	Numberblocks	Sunday, 27 Jun	Series 1	Episode 29	Numberblock Castle	2:55 PM - 3:03 PM	8 mins	8	One, Two, Three and Four are off on a castle exploring adventure, with a little help from the friends they make along the way. Learn how to make numbers up to 10 by adding with the Numberblocks.
4	2021-06-27	Molly Of Denali	Sunday, 27 Jun	Series 1	Episode 36	Going Toe To Toe With A Dinosaur / Sassy Ladies On Ice	3:03 PM - 3:30 PM	27 mins	27	Molly and Vera join scientists as they visit a dinosaur excavation site. Will they find a real dinosaur fossil? / The Sassy Ladies of Saskatoon are back - this time in search of a glacier they saw 30 years ago.
4	2021-06-27	Play School	Sunday, 27 Jun	Series 2020	Episode 8	Rain, Hail Or Shine: 3	3:30 PM - 4:00 PM	30 mins	30	Kiya and Jemima head to tropical Queensland! Join Emma and Teo as they see Wallaman Falls, make a fruit salad with finger limes and go on Dan's boat for a Fact-Finding Adventure Tour. Through The Windows, we watch the rain.
4	2021-06-27	Bananas In Pyjamas	Sunday, 27 Jun	Series 1	Episode 35	The Little Bird	4:00 PM - 4:12 PM	12 mins	12	When the Bananas agree to look after the Teddies' new pet bird, they have no idea of the troubles that lie ahead.
4	2021-06-27	The Wiggles World	Sunday, 27 Jun	Series 1	Episode 13	Sticky Rice Cake Surprise	4:13 PM - 4:24 PM	11 mins	11	Le James Cafe is serving up pumpkin today. We then watch The Wiggles drive around in The Big Red Car. So, seat belts on and let's all sing and do the actions together to 'Toot Toot, Chugga Chugga, Big Red Car'.
4	2021-06-27	Go Jetters	Sunday, 27 Jun	Series 3	Episode 33	Go Jet Academy, Lightning Bolt Blackout	4:25 PM - 4:36 PM	11 mins	11	When lightning strikes Academy Island it causes a power cut. Can the Go Jetters rescue their trapped friends without the power they need to call for Click-ons?
4	2021-06-27	Noddy Toyland Detective	Sunday, 27 Jun	Series 2	Episode 4	The Case Of The Runaway Train	4:36 PM - 4:47 PM	11 mins	11	Everyone in Toyland is ready to board Train for the 'Big Day Out', but Train runs off down the tracks without any passengers! Why did Train drive away? Noddy investigates to literally save the day.
4	2021-06-27	Play School Story Time	Sunday, 27 Jun	Series 1	Episode 1	Pig The Winner With Rove Mcmanus	4:48 PM - 4:56 PM	8 mins	8	Join comedian Rove McManus and Play School's Little Ted as they read a story about a cheeky pug dog in 'Pig the Winner' by Aaron Blabey. What mischief will 'Pig the Pug' get up to next?
4	2021-06-27	Olobob Top	Sunday, 27 Jun	Series 1	Episode 44	Copying	4:56 PM - 5:02 PM	6 mins	6	Bobble won't stop playing the 'copying game' until Fobble appears and copies him, so the Olobobs make Pobble who loves being copied, which is a relief to everyone!
4	2021-06-27	Pj Masks	Sunday, 27 Jun	Series 1	Episode 14	Catboy And Master Fang's Sword	5:02 PM - 5:15 PM	13 mins	13	Night Ninja has stolen Master Fang's prized sword and Catboy wants it back. But unlike his favourite Kung-Fu Master, Catboy has trouble staying calm and collected and will have to learn not to let his anger get in the way.
4	2021-06-27	Kiri And Lou	Sunday, 27 Jun	Series 1	Episode 11	Ordinary Day	5:15 PM - 5:24 PM	9 mins	9	Kiri is having an ordinary kind of day and she doesn't feel like doing much. But Pania's extraordinary farts make the day amazing!
4	2021-06-27	Kangaroo Beach	Sunday, 27 Jun	Series 1	Episode 8	Frizzy's Treasure Hunt	5:25 PM - 5:37 PM	12 mins	12	While scuba diving over the reef, Frizzy swims off from her buddy Big Trev in search of hidden treasure and becomes lost underwater.
4	2021-06-27	The Wonder Gang	Sunday, 27 Jun	Series 1	Episode 29	The Wonder Gang And The Wombat Question	5:37 PM - 5:50 PM	13 mins	13	When the gang discover that Quidget's grandma buried a time capsule at Wonder HQ, Wes helps him dig it up but they need something stronger than a spade. Maybe the answer lies in their latest question: why do wombats dig?
4	2021-06-27	Peppa Pig	Sunday, 27 Jun	Series 8	Episode 3	Lots Of Muddy Puddles	5:51 PM - 5:57 PM	6 mins	6	Peppa and her family spend the day jumping in different types of puddles but one type is still the best puddle in the world.
4	2021-06-27	Remy & Boo	Sunday, 27 Jun	Series 1	Episode 29	Boo's Pack-nack	5:57 PM - 6:11 PM	14 mins	14	When Beans accidently takes off with Boo's backpack, Boo becomes frustrated that he no longer has his super tools, until he discovers that he is more than just his pack.
4	2021-06-27	School Of Roars	Sunday, 27 Jun	Series 2	Episode 11	Grumble Plant	6:12 PM - 6:20 PM	8 mins	8	When growing a Grumble Plant, Yummble gives it something unhealthy to eat and it takes over the classroom.
4	2021-06-27	Bluey	Sunday, 27 Jun	Series 2	Episode 32	Postman	6:20 PM - 6:27 PM	7 mins	7	When Mum and Dad have a disagreement, Bluey makes Dad write a love letter to Mum to make up. Now Bluey must find a way to play Ground's Lava with Bingo and deliver the letter to Mum, without squabbling.
4	2021-06-27	Peter Rabbit	Sunday, 27 Jun	Series 1	Episode 25	The Tale Of The Cat And Rat	6:27 PM - 6:39 PM	12 mins	12	When Jemima and the ducklings are driven from their coop by Sammy Whiskers, Peter must enlist the unwitting help of Mr McGregor's cat to get her home back.
4	2021-06-27	Shaun The Sheep	Sunday, 27 Jun	Series 2	Episode 4	Spring Lamb	6:40 PM - 6:47 PM	7 mins	7	It's bath time for a reluctant Timmy. In trying to escape, Timmy gets a spring attached to his tail. It's up to the flock to catch the bouncing baby sheep and return him to the tub before he destroys the farm.
4	2021-06-27	Andy's Wild Adventures	Sunday, 27 Jun	Series 1	Episode 40	Cheetahs	6:47 PM - 7:02 PM	15 mins	15	Andy and Kip embark on a Wild Adventure, this time to Africa in search of the fastest land mammal in the world, the cheetah. Andy shrinks to the size of a cheetah cub and practises stalking in the long grass with some cubs.
4	2021-06-27	Dino Dana	Sunday, 27 Jun	Series 4	Episode 14	Brontotherium And The Beast	7:02 PM - 7:14 PM	12 mins	12	When Uncle Ravi and Anjali have communication problems, Dana tries to help the couple by observing how a Male Brontotherium attracts a Female.
4	2021-06-27	Sir Mouse	Sunday, 27 Jun	Series 1	Episode 21	Big Weeding Day	7:15 PM - 7:31 PM	16 mins	16	To win the kingdom's Beautiful Garden competition, Mouse cheats. But when she messes up a spell, the weeds in her garden start taking on a life of their own.
5	2021-06-28	Rainbow Chicks	Monday, 28 Jun	Series 1	Episode 20	Lemon's Watering Can	5:01 AM - 5:07 AM	6 mins	6	Lemon spends his day watering a floating cloud but encounters trouble when the cloud stops mid-air.
5	2021-06-28	Timmy Time	Monday, 28 Jun	Series 1	Episode 37	Timmy's New Friend	5:08 AM - 5:20 AM	12 mins	12	When Yabba won't play with Timmy, he decides to make a new playmate out of plasticine.
5	2021-06-28	Pocoyo	Monday, 28 Jun	Series 4	Episode 38	The Silence Challenge	5:20 AM - 5:27 AM	7 mins	7	Pocoyo, Pato and Elly are so sure that Narrator is incapable of keeping quiet that they challenge him to a game: he must keep quiet, no matter what happens. But the friends manage to trick him in many different ways.
5	2021-06-28	The Furchester Hotel	Monday, 28 Jun	Series 4	Episode 11	The 1000th Guest	5:27 AM - 5:39 AM	12 mins	12	The Furchesters are awaiting their 1000th guest, who will get 1000 cookies when they arrive. But instead of one guest arriving, two do and the Furchesters have to find a way to decide who gets the cookies. It's a big problem.
5	2021-06-28	Lily's Driftwood Bay	Monday, 28 Jun	Series 2	Episode 44	Paper Lanterns	5:40 AM - 5:47 AM	7 mins	7	For once, Lily doesn't sail across the way. She stays with Dad to learn about the power of play!
5	2021-06-28	Kazoops!	Monday, 28 Jun	Series 1	Episode 26	The Incredible Kazoops	5:47 AM - 5:55 AM	8 mins	8	Monty is disheartened when he discovers he is the only one in the family who can't whistle, but when Stan and Violet encourage him to keep trying, Monty begins to wonder if practice really does make perfect.
5	2021-06-28	Big Ted's Big Adventure	Monday, 28 Jun	Series 1	Episode 18	Giraffes	5:56 AM - 6:00 AM	4 mins	4	Big Ted and his friend Zindzi go on another big adventure to the Zoo. This time they will meet and feed some tall,, graceful Giraffes who love eating leaves.
5	2021-06-28	Sesame Street	Monday, 28 Jun	Series 46	Episode 26	Elmo And The Bookaneers	6:00 AM - 6:29 AM	29 mins	29	The Bookaneers, a band of book and reading-loving pirates led by Tina Fey, come to Sesame Street! They invite Elmo to become a Bookaneer, and together they look for the pirate's treasure- the library.
5	2021-06-28	Digby Dragon	Monday, 28 Jun	Series 2	Episode 7	Fairy Flu	6:30 AM - 6:41 AM	11 mins	11	Digby insists on dragging Fizzy along to see the annual 'Sprite Flight' despite her having a bad case of fairy flu. Fizzy's magical sneezes cause all sorts of mayhem and nearly ruin the Sprite Flight altogether.
5	2021-06-28	The Hive	Monday, 28 Jun	Series 2	Episode 19	Jasper's Weekend	6:41 AM - 6:48 AM	7 mins	7	Jasper is having a sleep over at Buzzbee's while Mrs Wasp is away. At first Jasper loves being the special guest but soon he's not feeling quite right.
5	2021-06-28	Bob The Builder	Monday, 28 Jun	Series 2	Episode 24	Muck The Safety Officer	6:48 AM - 6:59 AM	11 mins	11	Bob and the team have to repair a sinkhole that has appeared in the road. Muck is given the job of safety officer but almost ends up in the hole himself.
5	2021-06-28	Octonauts	Monday, 28 Jun	Series 3	Episode 5	The Octonauts And The Cone Snail	7:00 AM - 7:11 AM	11 mins	11	Only Peso can save the day when a cone snail invades the Octopod and tranquilises the crew one by one with its dangerous venom-filled harpoons.
5	2021-06-28	Hey Duggee	Monday, 28 Jun	Series 1	Episode 43	The Be Careful Badge	7:12 AM - 7:20 AM	8 mins	8	It's a beautiful day and everyone is outside enjoying themselves in the sunshine. Everything is peaceful until Naughty Monkey starts throwing banana skins down from his branch. Ethel slips and lands with a very big bump.
5	2021-06-28	Fireman Sam	Monday, 28 Jun	Series 10	Episode 24	Pontypandy In The Park	7:20 AM - 7:33 AM	13 mins	13	The residents of Pontypandy have gathered in Pontypandy Park for the annual town festival.
5	2021-06-28	Dog Loves Books	Monday, 28 Jun	Series 1	Episode 29	Dog Loves King Arthur And The Round Table	7:33 AM - 7:41 AM	8 mins	8	Dog and Pug visit King Arthur in his castle, where he and his knights shout at each other at their Long Table. With the help of Merlin the magician they change to a Round Table so they can hear each other speak.
5	2021-06-28	Floogals	Monday, 28 Jun	Series 2	Episode 4	Cast	7:41 AM - 7:55 AM	14 mins	14	When the Floogals' spot Boy Hooman wearing an unusually large sock on one leg, and getting lots of attention, they decide to investigate - not least to help Flo finish her Hooman clothing report.
5	2021-06-28	Peppa Pig	Monday, 28 Jun	Series 2	Episode 4	Teddy's Day Out	7:55 AM - 8:01 AM	6 mins	6	Peppa and her family and Mr Zebra and Zoe Zebra are having picnics so join up for one big picnic. When it's home time, Peppa leaves her teddy behind. So the Zebras make a special delivery.
5	2021-06-28	Bluey	Monday, 28 Jun	Series 1	Episode 28	Backpackers	8:01 AM - 8:09 AM	8 mins	8	Mum and Dad are going on an adventure wearing the kids as their cheeky backpacks! Seeing the sights and buying street food, backpacking is a blast - until they lose their passports.
5	2021-06-28	The Adventures of Paddington	Monday, 28 Jun	Series 1	Episode 5	Paddington Plays Football	8:10 AM - 8:21 AM	11 mins	11	Jonathan teaches Paddington football, but Paddington kicks the ball into Mr Curry's garden. Can we have our ball back? No! They decide to get it back by climbing over the fence. Mind my gnomes!
5	2021-06-28	Nella The Princess Knight	Monday, 28 Jun	Series 2	Episode 14	Blaine Stirs It Up	8:21 AM - 8:34 AM	13 mins	13	Blaine serves Nella a culinary catastrophe when he tries to hide his passion for cooking.
5	2021-06-28	Brave Bunnies	Monday, 28 Jun	Series 1	Episode 47	Three Challenges	8:35 AM - 8:42 AM	7 mins	7	In the Jungle, the Brave Bunnies' tiger friend, Garry, invites them to play a game that tests their bravery, balance, and brains!
5	2021-06-28	Olobob Top	Monday, 28 Jun	Series 1	Episode 17	Play Together	8:42 AM - 8:47 AM	5 mins	5	No one can agree on what to play today, so they create Sausages - a two headed dog - who involves them all in a game of 'Simon Says', and everyone gets stuck in!
5	2021-06-28	Bananas In Pyjamas	Monday, 28 Jun	Series 2	Episode 133	The Secret Ingredient	8:48 AM - 9:01 AM	13 mins	13	Rat loves the taste of the Bananas' home-made lemonade and is determined to find out their secret recipe.
5	2021-06-28	Play School	Monday, 28 Jun	Series 2020	Episode 16	Everyday Helpers: 1	9:01 AM - 9:30 AM	29 mins	29	Emma and Teo meet Kate and Peter, two fire fighters! We learn about the practice of cultural burning and fire fighters, Kiya and Jemima rescue Humpty off a wall! Through The Windows, we see more fire fighters in an animation.
5	2021-06-28	Sesame Street	Monday, 28 Jun	Series 51	Episode 1	Ramp Racers	9:30 AM - 9:59 AM	29 mins	29	When the only ramp on Sesame Street is already being used, Elmo and Rosita wonder if they can make a ramp out of cardboard to race their ping-pong balls. Let's try!
5	2021-06-28	Ready, Steady, Wiggle!	Monday, 28 Jun	Series 1	Episode 18	Beautiful Ballet	10:00 AM - 10:12 AM	12 mins	12	Emma demonstrates some beautiful ballet for the children to join in. The Wiggles sing a song from the Pacific Islands and Anthony has fun with the alphabet while Lachy counts eggs.
5	2021-06-28	Play School Song Time	Monday, 28 Jun	Series 1	Episode 18	Everybody's Got A Body	10:12 AM - 10:16 AM	4 mins	4	Put on your tap shoes and move your body with Michelle, tapping and singing along to 'Everybody's Got A Body'!
5	2021-06-28	Molly And Mack	Monday, 28 Jun	Series 1	Episode 5	Peace And Quiet	10:16 AM - 10:31 AM	15 mins	15	Alice needs peace and quiet for her new class - but Moira and Bob are being very noisy.
5	2021-06-28	Charlie And Lola	Monday, 28 Jun	Series 1	Episode 25	My Little Town	10:31 AM - 10:44 AM	13 mins	13	Sharing the My Little Town play set proves a bit of a challenge for Charlie and Lola. Lola wants big flowers and trees and butterflies and a zoo house, while Charlie wants an airport with a control tower and a huge runway.
5	2021-06-28	Hoopla Doopla!	Monday, 28 Jun	Series 1	Episode 37	Swap Shop	10:45 AM - 10:57 AM	12 mins	12	All the clutter around Hoopla gives Zap a great idea, he will organise a swap market so everyone can swap stuff they don't need for things they really want.
5	2021-06-28	Daniel Tiger's Neighbourhood	Monday, 28 Jun	Series 3	Episode 24	Daniel's Strawberry Seeds	10:57 AM - 11:09 AM	12 mins	12	Daniel and Katerina go to the Enchanted Garden to pick strawberries, only to find that the strawberry plants are dead. They ask questions to help them understand what's happened and learn what it means when something dies.
5	2021-06-28	Bing	Monday, 28 Jun	Series 2	Episode 24	Fossil	11:10 AM - 11:17 AM	7 mins	7	Bing and Sula are building a stone tower when Sula finds an ammonite. Bing wants one too but is overwhelmed by the difficulty and by just how many stones there are!
5	2021-06-28	Patchwork Pals	Monday, 28 Jun	Series 1	Episode 7	Patchwork Monkey	11:17 AM - 11:21 AM	4 mins	4	The Patchwork Pals have a problem: the monkey is playing tricks and teasing them! Will the Patchwork Pals find a way to handle him?
5	2021-06-28	Twirlywoos	Monday, 28 Jun	Series 1	Episode 29	Louder And Louder	11:21 AM - 11:32 AM	11 mins	11	The Twirlywoos find out how to make loud noises when they play on a drum kit. Back in the Boat, Great BigHoo competes with the Hooter to see who can make the loudest sound.
5	2021-06-28	Play School	Monday, 28 Jun	Series 2017	Episode 11	Five Senses: 1	11:33 AM - 12:01 PM	28 mins	28	Join the fun as Alex and Rachael create shadow hand puppets, play hide and seek in Peter Rabbit's garden and make a tutti fruitti caterpillar using fresh fruit. Through the windows we visit the optometrist.
5	2021-06-28	Teletubbies	Monday, 28 Jun	Series 1	Episode 60	Inside Outside	12:01 PM - 12:14 PM	13 mins	13	The Teletubbies have lots of fun playing inside and outside Home Dome. They wave to the Tiddlytubbies from inside and outside too. In Tummy Tales, a girl helps her Dad take wet washing from inside to hang up outside to dry.
5	2021-06-28	Pins And Nettie	Monday, 28 Jun	Series 1	Episode 2	Hedgie Puddles	12:15 PM - 12:20 PM	5 mins	5	It's a rainy day and Nettie and Pins are having fun playing in the rain. It looks like splashing in the puddle could be fun, but they've never done it before, so maybe not?
5	2021-06-28	Moon And Me	Monday, 28 Jun	Series 1	Episode 26	The Little Cobweb	12:20 PM - 12:42 PM	22 mins	22	When Pepi Nana loses her pencil, Little Nana finds it under the wardrobe. Because she is small, Little Nana sees things that Pepi Nana might not see. On a walk Little Nana shows Pepi Nana new things along the way.
5	2021-06-28	Tik Tak	Monday, 28 Jun	Series 1	Episode 20	Episode 20	12:42 PM - 12:47 PM	5 mins	5	Cognitive development series for toddlers using non-verbal, non-narrative imagery, music and games. Explore a costume tower, a magic train and watch as Book Girl makes a drum kit.
5	2021-06-28	Clangers	Monday, 28 Jun	Series 2	Episode 20	Chatter Boxes	12:48 PM - 12:59 PM	11 mins	11	Major Clanger doesn't hear the other Clangers calling him for soup. Tiny and Small fetch him but he decides he must invent a new system so that this won't happen again.
5	2021-06-28	Guess How Much I Love You	Monday, 28 Jun	Series 1	Episode 11	Slip Slop Slide	1:00 PM - 1:11 PM	11 mins	11	On a cold but sunny morning in the middle of winter, Little Nutbrown Hare discovers his friends ice-skating on the frozen pond. He decides to give it a try but slips, slops and slides all over the ice!
5	2021-06-28	Baby Jake	Monday, 28 Jun	Series 2	Episode 4	Baby Jake Loves Chasing An Egg	1:11 PM - 1:25 PM	14 mins	14	Baby Jake and Pengy Quin go on a snowy adventure and chase a penguin egg.
5	2021-06-28	Miffy's Adventures Big And Small	Monday, 28 Jun	Series 3	Episode 8	Miffy's Party Dress	1:25 PM - 1:34 PM	9 mins	9	Miffy loves her special party dress so much, she doesn't want to save it for the summer party and wears it all day long. Unfortunately, there's a lot that can happen to a dress in one day...
5	2021-06-28	Mister Maker Around The World	Monday, 28 Jun	Series 1	Episode 21	Episode 21	1:35 PM - 1:54 PM	19 mins	19	In the UK, find out how to make a clever corner creature in under a minute; in Hong Kong discover how to create a brilliant bottle bird; and in South Africa a Mini Maker has fun with some colourful tissue paper pieces.
5	2021-06-28	Becca's Bunch	Monday, 28 Jun	Series 1	Episode 36	Unidentified Fun Object	1:55 PM - 2:06 PM	11 mins	11	When Becca's Bunch find a UFO that has crash landed in the Woods, they go in search of the 'alien' visitor to give them a huge Wagtail welcome.
5	2021-06-28	Wanda And The Alien	Monday, 28 Jun	Series 1	Episode 35	Hiccups	2:07 PM - 2:17 PM	10 mins	10	Daddy rabbit makes some fizzy carrot juice but everyone gets a bad case of the hiccups that they can't stop! When the squirrels turn up with the hiccups too Wanda and Alien go on a search to find a cure.
5	2021-06-28	Dirtgirlworld	Monday, 28 Jun	Series 1	Episode 32	Scrapbox Racer	2:17 PM - 2:29 PM	12 mins	12	The race is on after Scrapboy unveils his latest project: scrapbox racers! Made out of scraps, Scrapboy makes one for Dirtgirl and challenges her to a race around dirtgirlworld.
5	2021-06-28	Book Hungry Bears	Monday, 28 Jun	Series 1	Episode 5	Melody's Crabby Day	2:30 PM - 2:41 PM	11 mins	11	The Bears learn that a new playmate can add something exciting to your project that you might not expect. Melody is upset when a new crab friend seems to ruin her sandcastle, but learns that the crab is only trying to play.
5	2021-06-28	Dinosaur Train	Monday, 28 Jun	Series 2	Episode 36	Arnie Rides The Flatcar	2:42 PM - 2:54 PM	12 mins	12	Buddy, Tiny and mum visit their very large sauropod friend, Arnie Argentinosaurus, and his dad. Arnie has grown bigger since last seen and is now too big to ride on the Dinosaur Train.
5	2021-06-28	Numberblocks	Monday, 28 Jun	Series 1	Episode 30	Ten Green Bottles	2:55 PM - 3:02 PM	7 mins	7	One of the bottles in Ten's collection accidentally falls off the wall, setting off a spectacular numbery hullabaloo. Learn to count down from ten by taking one away with the Numberblocks.
5	2021-06-28	Curious George	Monday, 28 Jun	Series 10	Episode 5	George Lights Up The Night/ George And The Jug Owl	3:02 PM - 3:29 PM	27 mins	27	On vacation in the Maldives, George befriends a pod of dolphins before joining the Man on a boat trip to a coral reef./ When George discovers a jug that 'hoots' at night, he's convinced it's a new creature - a jug owl.
5	2021-06-28	Play School	Monday, 28 Jun	Series 2016	Episode 11	Let's Explore: 1	3:30 PM - 4:00 PM	30 mins	30	Teo and Zindzi use keys to unlock the Play School door, make a garden out of egg cartons and use their Explorer's Machine to venture to the land of Fabulous Hair! Through the windows, use maps to explore the neighbourhood.
5	2021-06-28	Bananas In Pyjamas	Monday, 28 Jun	Series 1	Episode 37	The Art Show	4:00 PM - 4:12 PM	12 mins	12	The Bananas would love to enter a piece of artwork in Rat's art show - if only they could think of something to make!
5	2021-06-28	The Wiggles World	Monday, 28 Jun	Series 1	Episode 14	Broccoli Bunch	4:13 PM - 4:24 PM	11 mins	11	James, the owner of Le James Cafe, has broccoli on the menu! The Wiggles love delicious, healthy food and you can dance along to the 'Broccoli Bunch' which encourages us all to eat these delicious and healthy vegetables.
5	2021-06-28	Go Jetters	Monday, 28 Jun	Series 3	Episode 34	Go Jet Academy, New Species	4:25 PM - 4:36 PM	11 mins	11	The team goes on a jungle expedition to find a mysterious creature. But while they race to discover a brand new species, something seems to be watching them from the treetops.
5	2021-06-28	Noddy Toyland Detective	Monday, 28 Jun	Series 2	Episode 5	The Case Of The Not Listening	4:36 PM - 4:51 PM	15 mins	15	Noddy's excitedly looking forward to his first ever go at driving Train. But then Revs starts playing up and won't listen when Noddy asks him to stop. A puzzled Noddy investigates to find out what's wrong with his friend.
5	2021-06-28	Play School Art Crew	Monday, 28 Jun	Series 1	Episode 6	Shapes	4:52 PM - 5:02 PM	10 mins	10	In thisEpisode the Art Crew discover all sorts of shapes by making Matisse inspired cut outs!
5	2021-06-28	Pj Masks	Monday, 28 Jun	Series 1	Episode 15	Catboy Vs Robo-cat	5:02 PM - 5:15 PM	13 mins	13	Catboy has to get Amaya's and Greg's stolen superhero pyjamas back from Romeo so they can transform into Owlette and Gekko and help him save the day... unless he learns that you don't need superpowers to be a hero.
5	2021-06-28	Kiri And Lou	Monday, 28 Jun	Series 1	Episode 12	The Something Something	5:16 PM - 5:25 PM	9 mins	9	Kiri and Lou decide to take Pania a giant fruit for a present. But as they bring it to her, they can't resist having a taste of it. And another. And another.
5	2021-06-28	Kangaroo Beach	Monday, 28 Jun	Series 1	Episode 12	Island Campout	5:25 PM - 5:36 PM	11 mins	11	Camping out overnight on Boomerang Island with the cadets, Frizzy goes on a late night hunt for an alien koala.
5	2021-06-28	The Wonder Gang	Monday, 28 Jun	Series 1	Episode 31	The Wonder Gang And The Cicada Question	5:37 PM - 5:50 PM	13 mins	13	Willow is packing for coding camp when a question comes in: why do cicadas have shells? As their quokka pals help them find facts, the gang discovers that cicadas might help Willow work out what she needs to take to camp.
5	2021-06-28	Peppa Pig	Monday, 28 Jun	Series 8	Episode 4	Mandy Mouse	5:50 PM - 5:56 PM	6 mins	6	Peppa's Playgroup have a new friend to meet - Mandy Mouse. Mandy uses a wheelchair. The children have a lot of fun playing with Mandy as she is super sporty and loves to play games.
5	2021-06-28	Remy & Boo	Monday, 28 Jun	Series 1	Episode 30	Boo-th Fairy	5:56 PM - 6:11 PM	15 mins	15	When Remy loses her first tooth, she does everything she can to convince the Tooth Fairy to visit Boo too.
5	2021-06-28	School Of Roars	Monday, 28 Jun	Series 2	Episode 13	Pumpkin Parade	6:11 PM - 6:19 PM	8 mins	8	Wingston is convinced there are gremlins in the pumpkin patch but no one believes him.
5	2021-06-28	Bluey	Monday, 28 Jun	Series 2	Episode 49	The Quiet Game	6:20 PM - 6:27 PM	7 mins	7	Bluey and Bingo are playing "The Quiet Game" and won't use words to tell Dad which toy to buy for Muffin. At his wits end, Dad recruits new store clerk Alfie to help interpret the girls miming.
5	2021-06-28	Peter Rabbit	Monday, 28 Jun	Series 1	Episode 26	The Tale Of The Lost Tunnels	6:27 PM - 6:39 PM	12 mins	12	When Benjamin gets lost in a network of underground tunnels, Peter and Lily set out to find him.
5	2021-06-28	Shaun The Sheep	Monday, 28 Jun	Series 2	Episode 5	Strictly No Dancing	6:40 PM - 6:47 PM	7 mins	7	The Farmer is attempting to learn how to ballroom dance using Pidsley as his dancing partner. The din they create annoys the sheep so much that Shaun decides he has to do something to stop them.
5	2021-06-28	Andy's Safari Adventures	Monday, 28 Jun	Series 1	Episode 1	Andy And The Chipmunk	6:47 PM - 7:02 PM	15 mins	15	When Mr Hammond accidentally breaks some acorns back at Safari World, it's up to Andy to jet off in his safari-mobile to Canada and collect some more. He shrinks down to embark on an epic adventure with a chipmunk.
5	2021-06-28	Dino Dana	Monday, 28 Jun	Series 4	Episode 15	Dino Deep Freeze	7:02 PM - 7:14 PM	12 mins	12	When the furnace gets broken, Dana investigates the different ways the Nanuqsaurus, Dromaeosaurus and Incisivosaurus stay warm and then tries the dino methods to keep herself, Grandma and Saara from freezing solid.
5	2021-06-28	Odd Squad	Monday, 28 Jun	Series 1	Episode 90	O Is Not For Old	7:15 PM - 7:31 PM	16 mins	16	The agents throw a surprise party for Ms O.
6	2021-06-29	Rainbow Chicks	Tuesday, 29 Jun	Series 1	Episode 21	Slide Or Seesaw	5:00 AM - 5:07 AM	7 mins	7	Violet, Orange and Kiwi are playing on a rainbow slide. They are so happy and begin to jump on the slide. The three chicks are too heavy though and accidentally fall down the rainbow slide.
6	2021-06-29	Timmy Time	Tuesday, 29 Jun	Series 1	Episode 38	Timmy's Birthday	5:07 AM - 5:19 AM	12 mins	12	It's Timmy's birthday and his friends make him a delicious cake. But as the party games begin, Timmy can't resist sneaking away to taste a bit of the tempting cake.
6	2021-06-29	Pocoyo	Tuesday, 29 Jun	Series 4	Episode 39	Overprotective Roberto	5:20 AM - 5:27 AM	7 mins	7	When Roberto sees Nina getting a scrape while playing he becomes so worried that he decides to protect her at all costs. Nina appreciates his concern, but the situation soon gets out of hand for the little robot.
6	2021-06-29	The Furchester Hotel	Tuesday, 29 Jun	Series 4	Episode 12	Carla Chameleon	5:27 AM - 5:39 AM	12 mins	12	A Chameleon checks into the hotel, but because she has a quiet voice and keeps blending into her surroundings, no-one knows where she is!
6	2021-06-29	Lily's Driftwood Bay	Tuesday, 29 Jun	Series 2	Episode 46	Home	5:40 AM - 5:48 AM	8 mins	8	A pair of homeless penguins arrive on the island, desperately looking for somewhere safe and warm to have their baby penguin. The penguins need a friendly stranger to take them in.
6	2021-06-29	Kazoops!	Tuesday, 29 Jun	Series 1	Episode 27	I Am Monty	5:48 AM - 5:56 AM	8 mins	8	Monty thinks Jeanie is very similar to both of his parents, but he doesn't think he's similar to them at all, and he begins to wonder whether everyone in a family is always alike.
6	2021-06-29	Big Ted's Big Adventure	Tuesday, 29 Jun	Series 1	Episode 19	Lemurs	5:56 AM - 6:00 AM	4 mins	4	Big Ted and his friend Zindzi go on another big adventure to the Zoo. This time they will meet some friendly Ring Tailed Lemurs, who love spending time in the sun.
6	2021-06-29	Sesame Street	Tuesday, 29 Jun	Series 46	Episode 27	Bye Bye Pacifier	6:00 AM - 6:29 AM	29 mins	29	Elmo helps Curly Bear come to terms with giving up her binky.
6	2021-06-29	Digby Dragon	Tuesday, 29 Jun	Series 2	Episode 8	Shrinky Dragon	6:30 AM - 6:41 AM	11 mins	11	Digby and Archie get caught up in a magic spell gone awry and end up tiny. They have to find a way to Fizzy's cottage for the spell to be reversed before they get squished!
6	2021-06-29	The Hive	Tuesday, 29 Jun	Series 2	Episode 20	The Wonky Sign	6:41 AM - 6:48 AM	7 mins	7	A windy day causes Barry the Beetle's cafe sign to go wonky - but he doesn't have a ladder to fix it.
6	2021-06-29	Bob The Builder	Tuesday, 29 Jun	Series 2	Episode 25	Best Laid Plans	6:48 AM - 6:59 AM	11 mins	11	Bob's messy office results in the wrong plans being given to Leo and Mr Bentley causing the buildings to be built in the wrong place.
6	2021-06-29	Octonauts	Tuesday, 29 Jun	Series 3	Episode 6	The Octonauts And The Artificial Reef	7:00 AM - 7:11 AM	11 mins	11	When an underwater hurricane destroys a small reef, which a frogfish and other creatures depend on, Tweak and her crew must convert the recently destroyed Gup-F into an artificial reef before the hurricane strikes again!
6	2021-06-29	Hey Duggee	Tuesday, 29 Jun	Series 1	Episode 44	The First Aid Badge	7:11 AM - 7:19 AM	8 mins	8	The squirrels are playing 'Copy the King' when Tag falls over and bumps his knee. Ouch. Duggee has his First Aid badge, so he can bandage Tag up. The squirrels want to help too and they practice their bandaging on Happy.
6	2021-06-29	Fireman Sam	Tuesday, 29 Jun	Series 8	Episode 1	Bronwyn's Millionth Customer	7:20 AM - 7:32 AM	12 mins	12	Bronwyn, Sarah and James decide to celebrate the Wholefish Cafe one millionth customer by having a big celebration to mark the event. However things don't go to plan and Fireman Sam is called to the rescue.
6	2021-06-29	Dog Loves Books	Tuesday, 29 Jun	Series 1	Episode 30	Dog Loves Elephants	7:32 AM - 7:40 AM	8 mins	8	This adventure is all about size. Elephant and a mongoose cannot play together because they are two completely difference sizes. Dog and Pug solve the problem by helping them work together.
6	2021-06-29	Floogals	Tuesday, 29 Jun	Series 2	Episode 5	Board Game	7:40 AM - 7:54 AM	14 mins	14	When the Floogals' encounter the Hoomans embroiled in a heated board game challenge, the three aliens soon find themselves playing the game themselves.
6	2021-06-29	Peppa Pig	Tuesday, 29 Jun	Series 2	Episode 5	Mysteries	7:55 AM - 8:00 AM	5 mins	5	After watching their favourite television programme, 'Detective Potato', Peppa and George want to be famous detectives too. So, Daddy Pig gives them a mystery to solve. Teddy is hidden and Peppa and George try to find him.
6	2021-06-29	Bluey	Tuesday, 29 Jun	Series 1	Episode 46	The Adventure	8:01 AM - 8:09 AM	8 mins	8	Princesses, horses and magic wands. Bluey and Chloe can play any role they want, when they embark on an adventure to save their playground kingdom from the Greedy Queen.
6	2021-06-29	The Adventures of Paddington	Tuesday, 29 Jun	Series 1	Episode 7	Paddington Finds A Pigeon	8:10 AM - 8:21 AM	11 mins	11	A pigeon comes down the chimney at 32 Windsor Gardens. Paddington nurses the poor bird back to health and discovers a new friend in Pigeonton, but can he let him go?
6	2021-06-29	Nella The Princess Knight	Tuesday, 29 Jun	Series 2	Episode 15	Nell In Bowling Land	8:21 AM - 8:34 AM	13 mins	13	When Olivia's sparkly ball is lost behind the bowling lanes, Nella ventures into a bowling wonderland to get it back.
6	2021-06-29	Brave Bunnies	Tuesday, 29 Jun	Series 1	Episode 48	Jumping Lessons	8:35 AM - 8:42 AM	7 mins	7	It's Sporty Day in the Savannah! Bop and Boo invite their kangaroo friend, Kit, to play 'skippy rope' with them.
6	2021-06-29	Olobob Top	Tuesday, 29 Jun	Series 1	Episode 18	Nutty Books	8:42 AM - 8:47 AM	5 mins	5	Crunch has started a library in her treehouse, but her books are all about nuts! The Olobobs make Book-a-Beep-Beep, who creates books from twigs - any book you can imagine.
6	2021-06-29	Bananas In Pyjamas	Tuesday, 29 Jun	Series 2	Episode 134	The Banana Buggy	8:47 AM - 9:00 AM	13 mins	13	Charlie invents a car for the Bananas - the Banana Buggy.
6	2021-06-29	Play School	Tuesday, 29 Jun	Series 2020	Episode 17	Everyday Helpers: 2	9:01 AM - 9:30 AM	29 mins	29	Emma and Kaeng meet Sara, a police officer with a bicycle! They inspect Sara's bicycle with Constable Maurice, and there's an exciting police rescue mission! Through The Windows, we see more police officers in an animation.
6	2021-06-29	Sesame Street	Tuesday, 29 Jun	Series 51	Episode 2	Camp Out	9:30 AM - 9:59 AM	29 mins	29	Abby, Rudy, Elmo, and Charlie are camping when their marshmallows suddenly disappear. Together, they look and listen for clues as they wonder where their marshmallows could have gone.
6	2021-06-29	Ready, Steady, Wiggle!	Tuesday, 29 Jun	Series 1	Episode 19	Who Am I?	10:00 AM - 10:11 AM	11 mins	11	Children will listen to the clues and play 'Who Am I?' Wags the Dog learns some musical science as he sees what will float in water. Meanwhile Anthony has fun with the alphabet.
6	2021-06-29	Play School Show Time	Tuesday 29 Jun	Series 1	Episode 3	Carrie Bickmore: Family Forest	10:11 AM - 10:16 AM	5 mins	5	Gold Logie winner Carrie Bickmore settles in the Play School story chair with Jemima to read "Family Forest".
6	2021-06-29	Molly And Mack	Tuesday, 29 Jun	Series 1	Episode 6	Talent Show	10:16 AM - 10:31 AM	15 mins	15	Molly volunteers Mack to play saxophone in the Talent Show. Mack discovers he can only play well when he is wearing a golden hat. Then something terrible happens to Mack's hat.
6	2021-06-29	Charlie And Lola	Tuesday, 29 Jun	Series 1	Episode 26	But I Am An Alligator	10:32 AM - 10:44 AM	12 mins	12	Dressing up is one of Lola's favourite things - and now she has got this fabulous new alligator costume, she is not ever going to take it off! Lola wears it everywhere: the supermarket, the park and even to school!
6	2021-06-29	Hoopla Doopla!	Tuesday, 29 Jun	Series 1	Episode 38	The Ziggy Hop	10:45 AM - 10:57 AM	12 mins	12	Hoopla is having a dance party and everyone is excited except Ziggy who thinks he is far too clumsy to dance.
6	2021-06-29	Daniel Tiger's Neighbourhood	Tuesday, 29 Jun	Series 3	Episode 25	Daniel Wants To Be Alone	10:57 AM - 11:09 AM	12 mins	12	While playing with his friends at school, Daniel decides he would like to spend some time alone.
6	2021-06-29	Bing	Tuesday, 29 Jun	Series 1	Episode 1	Fireworks	11:10 AM - 11:17 AM	7 mins	7	Sula and Amma go round to Bing's house to watch the fireworks. Sula doesn't like the bangs so she's wearing her earmuffs but Bing thinks he's brave enough to watch the fireworks outside in the garden.
6	2021-06-29	Patchwork Pals	Tuesday, 29 Jun	Series 1	Episode 8	Patchwork Pig	11:17 AM - 11:21 AM	4 mins	4	Patchwork Pig has a problem: he doesn't want to shower! Will the Patchwork Pals find a way to help him?
6	2021-06-29	Twirlywoos	Tuesday, 29 Jun	Series 1	Episode 30	Turning	11:21 AM - 11:32 AM	11 mins	11	Things get out of hand when Chickedy and Chick try to turn the pedals of a bike. The Twirlywoo Screen provides the Twirlywoos with a bike of their own, but it proves difficult to control!
6	2021-06-29	Play School	Tuesday, 29 Jun	Series 2017	Episode 12	Five Senses: 2	11:33 AM - 12:00 PM	27 mins	27	Emma and Teo have fun clapping their hands to different rhythms, act out the story of Jazzy Jeff's Concert, play Guess Which Instrument and Joey has her ears checked. Through the windows we learn how a hearing aid is fitted.
6	2021-06-29	Teletubbies	Tuesday, 29 Jun	Series 2	Episode 1	Close The Gate	12:00 PM - 12:15 PM	15 mins	15	The Teletubbies accidentally leave the Tiddlytubbies' gate open and some of them escape into Home Dome. The Teletubbies must find them all and then close the gate.
6	2021-06-29	Moon And Me	Tuesday, 29 Jun	Series 1	Episode 27	Twinkle Little Star	12:16 PM - 12:42 PM	26 mins	26	Pepi Nana, Mr Onion, Little Nana and their friends discover a paper star on the ceiling in the little Toy House. In Storyland the friends find a sky full of twinkly stars to wonder about.
6	2021-06-29	Tik Tak	Tuesday, 29 Jun	Series 1	Episode 21	Episode 21	12:42 PM - 12:47 PM	5 mins	5	Cognitive development series for toddlers using non-verbal, non-narrative imagery, music and games. Explore a food mosaic of a flower and bee, an origami penguin and watch as Book Boy makes a lawnmower.
6	2021-06-29	Clangers	Tuesday, 29 Jun	Series 2	Episode 21	The Kindness Tree	12:48 PM - 1:00 PM	12 mins	12	Major is busy inventing but he and the other Clangers don't know what his new invention could be used for. Then Major, inspired by Small's kindness, comes up with an idea.
6	2021-06-29	Guess How Much I Love You	Tuesday, 29 Jun	Series 1	Episode 37	Lucky Stick	1:00 PM - 1:11 PM	11 mins	11	Little Nutbrown Hare and Little Field Mouse go on a trip with Big Nutbrown Hare to find the food he hid away during the warmer months. Little Nutbrown Hare plays with a stick along the way, which turns out to have many uses.
6	2021-06-29	Baby Jake	Tuesday, 29 Jun	Series 2	Episode 5	Baby Jake Loves Wobbling	1:11 PM - 1:24 PM	13 mins	13	Baby Jake embarks on a vegetable patch adventure and discovers tomatoes wobbling on their vines.
6	2021-06-29	Miffy's Adventures Big And Small	Tuesday, 29 Jun	Series 3	Episode 9	Grunty's Discovery	1:25 PM - 1:34 PM	9 mins	9	Grunty's always saying funny things, so when she says she's seen something very unusual, Farmer John isn't sure whether she's making it up. Miffy has faith though, together they discover that sometimes real life is strange!
6	2021-06-29	Mister Maker Around The World	Tuesday, 29 Jun	Series 1	Episode 22	Episode 22	1:35 PM - 1:55 PM	20 mins	20	In South America the Mini Makers create a monster-sized plant picture; in Australia find out if he can make a bottle top cake in under a minute; and in Hong Kong a Mini Maker makes a cool creature with a fabulous fan.
6	2021-06-29	Becca's Bunch	Tuesday, 29 Jun	Series 1	Episode 37	Coconuts	1:55 PM - 2:06 PM	11 mins	11	Russell asks for the biggest nut in Wagtail Woods for his birthday present, so the Bunch must figure out how to reach a coconut and get it to The Clubhouse before his party.
6	2021-06-29	Wanda And The Alien	Tuesday, 29 Jun	Series 1	Episode 36	Workout	2:07 PM - 2:18 PM	11 mins	11	Mummy Rabbit is doing her exercises, Wanda and Alien join in but they find it too hard to keep up so she tells them to see what exercises others are doing. The ants march, the ducks do water aerobics, the cows do River Dance?
6	2021-06-29	Dirtgirlworld	Tuesday, 29 Jun	Series 1	Episode 18	Windy	2:18 PM - 2:30 PM	12 mins	12	Windy weather is great kite flying weather! A windy day can make some people grumpy but in dirtgirlworld it's all about fun!
6	2021-06-29	Book Hungry Bears	Tuesday, 29 Jun	Series 1	Episode 6	Melody Can Be Anything	2:30 PM - 2:41 PM	11 mins	11	The Bears learn to value their similarities and differences. Melody tries to be like her friends but realises that she's similar to each of them in some ways while different in others.
6	2021-06-29	Dinosaur Train	Tuesday, 29 Jun	Series 2	Episode 37	Date Night	2:42 PM - 2:54 PM	12 mins	12	When Mrs Pteranodon announces that she and Mr Pteranodon are going on a special anniversary date that night, and the Pteranodon kids will have their first babysitter ever, but the kids are not very happy!
6	2021-06-29	Numberblocks	Tuesday, 29 Jun	Series 1	Episode 31	Once Upon A Time	2:55 PM - 3:02 PM	7 mins	7	Are you sitting comfortably? Then we'll begin a bedtime story all about the first five Numberblocks.
6	2021-06-29	Curious George	Tuesday, 29 Jun	Series 10	Episode 6	Four Hands. Eight Arms/ Oil Saves The Day	3:02 PM - 3:29 PM	27 mins	27	When George visits Pizza and Einstein's marine rehabilitation lab, his special shell goes missing./ George is excited to make the Man's famous banana bread to bring to the Renkins' house.
6	2021-06-29	Play School	Tuesday, 29 Jun	Series 2016	Episode 12	Let's Explore: 2	3:30 PM - 3:59 PM	29 mins	29	Join Luke and Zindzi as they take a trip to Woolsville - an entire town made out of wool, learn how to make a watermelon cake and explore the outback! Look through the windows to travel to the Jenolan Caves.
6	2021-06-29	Bananas In Pyjamas	Tuesday, 29 Jun	Series 1	Episode 38	The Ducklings	4:00 PM - 4:12 PM	12 mins	12	Some new-born ducklings think the Bananas are their mother and B1 and B2 just don't know how to cope!
6	2021-06-29	The Wiggles World	Tuesday, 29 Jun	Series 1	Episode 15	A Puppet Show!	4:12 PM - 4:24 PM	12 mins	12	Anthony loves the sound of the electric guitar and plays some songs for us to enjoy. The King of Curly Town would like Lachy to put on a puppet show. We meet Spot the Dalmatian, Zorich the Zebra and Phil the Platypus.
6	2021-06-29	Go Jetters	Tuesday, 29 Jun	Series 3	Episode 35	Go Jet Academy, Geo Challenge	4:25 PM - 4:36 PM	11 mins	11	The Go Jetters test their knowledge and teamwork in a tricky maze full of trials. But can they escape the labyrinth, beat Glitch's high score and still keep the team together?
6	2021-06-29	Noddy Toyland Detective	Tuesday, 29 Jun	Series 2	Episode 6	The Case Of The Lost Space Rocket	4:36 PM - 4:51 PM	15 mins	15	Smartysaurus is going to launch into space in her all-new super space rocket. As her friends all watch on the Daredale Big Screen, the picture suddenly goes dead! Noddy investigates to find out what happened to Smartysaurus.
6	2021-06-29	Play School Art Crew	Tuesday, 29 Jun	Series 1	Episode 7	Dino Stomp	4:52 PM - 5:01 PM	9 mins	9	We're stomping with dinosaurs as the Art Crew create dinosaurs out of colourful dough.
6	2021-06-29	Pj Masks	Tuesday, 29 Jun	Series 1	Episode 16	Owlette And The Giving Owl	5:02 PM - 5:15 PM	13 mins	13	Owlette's prized 'Giving Owl' statue is stolen by Luna Girl to decorate her new headquarters. If Owlette doesn't learn it's better to give than receive, Catboy & Gekko could become trapped in Luna Girl's newest HQ for good.
6	2021-06-29	Kiri And Lou	Tuesday, 29 Jun	Series 1	Episode 13	Tickle Monster	5:15 PM - 5:24 PM	9 mins	9	Kiri, Lou and Sorry are playing tickle monster. They are very surprised when the grumpy Ichtheo wants to join in, and he's the best monster of all.
6	2021-06-29	Kangaroo Beach	Tuesday, 29 Jun	Series 1	Episode 7	Sandy's Surf School	5:25 PM - 5:37 PM	12 mins	12	When Neville fails to learn how to surf as well as his friends, he builds a self-surfing surfboard - but it quickly lands him in hot water.
6	2021-06-29	The Wonder Gang	Tuesday, 29 Jun	Series 1	Episode 33	The Wonder Gang And The Frog Question	5:37 PM - 5:50 PM	13 mins	13	It's raining on the day of the gang's long-awaited wonder walk! But Wes is not about to let a bit of wet weather spoil their plans. Could the solution be hidden in the answer to their latest question: why are frogs so slimy?
6	2021-06-29	Peppa Pig	Tuesday, 29 Jun	Series 8	Episode 5	Recorders	5:51 PM - 5:57 PM	6 mins	6	The children have a music lesson with Madame Gazelle and all learn how to play the recorder. After lots of practising at home, the children put on a wonderful performance for all the parents to enjoy.
6	2021-06-29	Remy & Boo	Tuesday, 29 Jun	Series 1	Episode 31	Secret Agent Reversi-boo	5:57 PM - 6:11 PM	14 mins	14	Remy and Boo accidentally lose a package they're supposed to deliver for Dad, and the only way they'll be able to find it is by having Boo replay exactly every step they took.
6	2021-06-29	School Of Roars	Tuesday, 29 Jun	Series 2	Episode 14	Shop Meepa	6:12 PM - 6:19 PM	7 mins	7	Icklewoo and Meepa run a Fizzledrink stand together but Meepa takes all the credit.
6	2021-06-29	Bluey	Tuesday, 29 Jun	Series 2	Episode 31	Mr Monkeyjocks	6:20 PM - 6:27 PM	7 mins	7	Dad thinks the kids have too many toys and suggests a chuck out. To save their beloved Mr Monkey jocks from getting the chop, Bluey and Bingo must prove he is special.
6	2021-06-29	Peter Rabbit	Tuesday, 29 Jun	Series 1	Episode 29	The Tale Of The Hazelnut Raid	6:27 PM - 6:39 PM	12 mins	12	When Peter accidentally destroys the Squirrels' store of nuts with one of Mr Bouncer's misfiring inventions, Peter sets off to perilous Owl Island to replace them!
6	2021-06-29	Shaun The Sheep	Tuesday, 29 Jun	Series 2	Episode 6	Who's The Caddy	6:40 PM - 6:47 PM	7 mins	7	The Farmer discovers his old golf clubs and decides to knock a few balls around in the field, instantly putting his back out.
6	2021-06-29	Andy's Safari Adventures	Tuesday, 29 Jun	Series 1	Episode 2	Andy And The Meerkats	6:47 PM - 7:02 PM	15 mins	15	When the meerkats escape from Safari World, it's up to Andy to jet off in his safari-mobile to Africa, to record a meerkat alarm call that will bring them running home. But a scorpion and cobra counter his every move.
6	2021-06-29	Dino Dana	Tuesday, 29 Jun	Series 4	Episode 16	Dino Garden	7:02 PM - 7:14 PM	12 mins	12	When Dana visits Ms Currie at the Botanical Gardens, where Ms Currie volunteers, she accidentally lets the Europasaurus, Dracorex and Hippodraco inside.
6	2021-06-29	Odd Squad	Tuesday, 29 Jun	Series 1	Episode 91	Dance Like Nobody's Watching	7:15 PM - 7:31 PM	16 mins	16	When the alarm system at Headquarters is triggered, Olive, Otto, Ms O, and Oscar must avoid a series of booby traps in order to shut it off.
7	2021-06-30	Rainbow Chicks	Wednesday, 30 Jun	Series 1	Episode 22	Violet's Heavy Problem	5:01 AM - 5:07 AM	6 mins	6	Indigo makes a huge balloon airship which she hopes can fly the chicks into the sky.
7	2021-06-30	Timmy Time	Wednesday, 30 Jun	Series 1	Episode 39	Timmy's Plane	5:07 AM - 5:19 AM	12 mins	12	The class are making items out of folded paper, and Timmy is amazed by Finlay's fantastic paper plane.
7	2021-06-30	Pocoyo	Wednesday, 30 Jun	Series 4	Episode 40	Pocoyo's Car	5:20 AM - 5:27 AM	7 mins	7	Pocoyo no longer needs any of his old toys: the rattle, the teddy bear, the old car. Now he's a big boy! Everything is fine until he sees Nina riding on his old car. At that moment, he decides that he wants it back, it's his!
7	2021-06-30	The Furchester Hotel	Wednesday, 30 Jun	Series 4	Episode 13	The Fabulous Feathers	5:28 AM - 5:40 AM	12 mins	12	It's Games Day at the Furchesters and a peacock with fabulous feathers wants to play, but every game they play almost ruffles his feathers so he keeps changing the rules, which isn't fun for anyone.
7	2021-06-30	Lily's Driftwood Bay	Wednesday, 30 Jun	Series 2	Episode 47	St Scallion's Day	5:40 AM - 5:47 AM	7 mins	7	It's St Scallions Day, when Driftwood Bay celebrates its history! Everyone dresses up and tells the story of the journey of The Wandrin' Walrus in one long wonderful song!
7	2021-06-30	Kazoops!	Wednesday, 30 Jun	Series 1	Episode 28	Hello Goodbye	5:47 AM - 5:55 AM	8 mins	8	When Gran accidentally pops Monty's soccer ball, she goes into town to buy a new one, which leaves Monty happy about the new ball but sad about not seeing his Gran.
7	2021-06-30	Big Ted's Big Adventure	Wednesday, 30 Jun	Series 1	Episode 20	Wombats	5:56 AM - 6:00 AM	4 mins	4	Big Ted and his friend Zindzi go on another big adventure to the Zoo. This time they will meet some very cute baby Wombats who love to dig.
7	2021-06-30	Sesame Street	Wednesday, 30 Jun	Series 46	Episode 28	Amigita	6:00 AM - 6:29 AM	29 mins	29	Rosita is bothered by a story that does't resonate with her culture, so she writes her own book about things she loves: dancing, Mexican wrestling and playing with her friends.
7	2021-06-30	Digby Dragon	Wednesday, 30 Jun	Series 2	Episode 9	Stinky Goblin Cheese	6:30 AM - 6:41 AM	11 mins	11	Digby needs to find Spellbook's missing page so that Fizzy can complete a spell and stop Grumpy's stinky cheese running amuck around Applecross.
7	2021-06-30	The Hive	Wednesday, 30 Jun	Series 2	Episode 21	Big Brother Bee	6:41 AM - 6:48 AM	7 mins	7	Buzzbee wants a little brother instead of a big bossy sister! But when he volunteers to look after Herbee he soon finds little brothers aren't easy.
7	2021-06-30	Bob The Builder	Wednesday, 30 Jun	Series 2	Episode 26	Bob's Big Surprise	6:48 AM - 6:59 AM	11 mins	11	When a large box is delivered, Scoop thinks it contains Wendy's surprise birthday present to Bob. His efforts to keep it hidden from Bob soon cause chaos.
7	2021-06-30	Octonauts	Wednesday, 30 Jun	Series 3	Episode 7	The Octonauts And The Humpback Whales	7:00 AM - 7:11 AM	11 mins	11	When a sardine swallows the key to a treasure chest, a humpback whale helps Kwazii track it down.
7	2021-06-30	Hey Duggee	Wednesday, 30 Jun	Series 1	Episode 45	The Bubble Badge	7:11 AM - 7:19 AM	8 mins	8	Duggee has a pot of bubble mixture, and he's blowing fantastic bubbles. It's really hard to do but most of the squirrels eventually get the hang of it, and the club rapidly fills up with lots of bubbles. Pop, pop, pop!
7	2021-06-30	Fireman Sam	Wednesday, 30 Jun	Series 8	Episode 2	Jupiter On The Loose	7:19 AM - 7:32 AM	13 mins	13	Norman tries to prove to Derek that he can drive a fire engine during the Pontypandy Pioneers training. When he starts up Jupiter and accidentally drives it through Pontypandy, Sam races to the rescue.
7	2021-06-30	Dog Loves Books	Wednesday, 30 Jun	Series 1	Episode 31	Dog Loves Puzzles	7:32 AM - 7:40 AM	8 mins	8	In their adventure, Dog and Pug meet Granny Pug who makes them solve three puzzles. We see Dog and Pug solving all Granny's puzzles, just in time. Dog comes back to the bookshop and solves his own problem.
7	2021-06-30	Floogals	Wednesday, 30 Jun	Series 2	Episode 6	Training Wheels	7:40 AM - 7:54 AM	14 mins	14	When Girl Hooman falls off her bike and wants her training wheels put back, the Floogals investigate exactly what are "training wheels" and end up soon inadvertently helping Girl Hooman to regain her confidence.
7	2021-06-30	Peppa Pig	Wednesday, 30 Jun	Series 2	Episode 6	George's Friend	7:55 AM - 8:00 AM	5 mins	5	George and Richard each have a toy dinosaur but George and Richard are not very good at sharing their toys. Mummy Pig shows George and Richard that they can have much more fun if they play together.
7	2021-06-30	Bluey	Wednesday, 30 Jun	Series 1	Episode 48	Copycat	8:01 AM - 8:09 AM	8 mins	8	Bluey's having fun copying everything Dad says and does, but the game takes a serious turn when Bluey finds a hurt budgie and they have to make an emergency trip to the vet.
7	2021-06-30	The Adventures of Paddington	Wednesday, 30 Jun	Series 1	Episode 8	Paddington Helps With Homework	8:10 AM - 8:21 AM	11 mins	11	Judy has forgotten to do her homework and can't think of what to do for her geography project. Paddington tries to help and ends up being the subject once he talks about his home.
7	2021-06-30	Nella The Princess Knight	Wednesday, 30 Jun	Series 2	Episode 16	A Tricksy Wedding	8:21 AM - 8:35 AM	14 mins	14	When a trickster villain slips away with a treasured wedding ring, Nella must get it back before the ceremony begins.
7	2021-06-30	Brave Bunnies	Wednesday, 30 Jun	Series 1	Episode 49	Quiet Time	8:35 AM - 8:42 AM	7 mins	7	Stopping in the Jungle, Bop and Boo make a beeline for a rock, covered in many butterflies! They flutter off to reveal the rock is really Kevin, a gentle crocodile kid.
7	2021-06-30	Olobob Top	Wednesday, 30 Jun	Series 1	Episode 19	Awards Day	8:42 AM - 8:47 AM	5 mins	5	At the forest Awards Day Tib and Bobble become jealous of Lalloo's prize.
7	2021-06-30	Bananas In Pyjamas	Wednesday, 30 Jun	Series 2	Episode 135	Grumpy Rat	8:47 AM - 9:00 AM	13 mins	13	Rat has been very grumpy lately and the Bananas and Teddies want to cheer him up.
7	2021-06-30	Play School	Wednesday, 30 Jun	Series 2020	Episode 18	Everyday Helpers: 3	9:00 AM - 9:29 AM	29 mins	29	Abi and Luke meet Ben, a friendly and helpful nurse! Luke uses craft materials to make his own stethoscope, and Jemima visits Dr Kiya at hospital for an x-ray! Through The Windows, we see more medical workers in an animation.
7	2021-06-30	Sesame Street	Wednesday, 30 Jun	Series 51	Episode 3	Measuring Big Bird	9:30 AM - 10:00 AM	30 mins	30	Nina measures Elmo and Rosita with smiley faces, but runs out before she can check how tall Big Bird is. What if they make their own smiley faces to measure Big Bird instead? Let's try!
7	2021-06-30	Ready, Steady, Wiggle!	Wednesday, 30 Jun	Series 1	Episode 20	A Hair Disaster!	10:00 AM - 10:16 AM	16 mins	16	Lachy's inventions always result in fun, so when he creates something that can change hair styles it becomes a hair disaster! Can Madam Bouffant save the day? Meanwhile Anthony has some alphabet fun.
7	2021-06-30	Molly And Mack	Wednesday, 30 Jun	Series 1	Episode 7	The Pony Problem	10:16 AM - 10:31 AM	15 mins	15	Mack tries to help Daisy by bringing Twinkle the pony to the vets. Twinkle escapes and ends up in the Big Hub - which doesn't please Moira at all.
7	2021-06-30	Charlie And Lola	Wednesday, 30 Jun	Series 2	Episode 1	I Spy With My Little Eyes	10:31 AM - 10:44 AM	13 mins	13	Lola decides to play 'Spies' with her imaginary friend Soren Lorenson. The two intrepid detectives spy a removal van outside the flats and they become convinced that a big Ogre is moving in next door!
7	2021-06-30	Hoopla Doopla!	Wednesday, 30 Jun	Series 1	Episode 39	Ziggy's Hat Trick	10:45 AM - 10:57 AM	12 mins	12	Ziggy has a new magic trick that he wants to show all his friends. However he needs his magic hat to perfect the trick and his magic hat has gone missing.
7	2021-06-30	Daniel Tiger's Neighbourhood	Wednesday, 30 Jun	Series 3	Episode 26	Daniel's Alone Space	10:57 AM - 11:09 AM	12 mins	12	When Daniel receives a new 'Tigey the Adventure Tiger' book from Grandpere in the mail, he sits down to read it, but keeps getting distracted by Margaret. Daniel learns that it's okay to be alone sometimes.
7	2021-06-30	Bing	Wednesday, 30 Jun	Series 1	Episode 2	Bye Bye	11:10 AM - 11:17 AM	7 mins	7	Bing plays with a new orange balloon but when he bounces on it too enthusiastically, it pops!
7	2021-06-30	Patchwork Pals	Wednesday, 30 Jun	Series 1	Episode 9	Patchwork Sheep	11:17 AM - 11:21 AM	4 mins	4	Patchwork Sheep has a problem: someone sheared her wool and now she's freezing! Will the Patchwork Pals find a way to help her?
7	2021-06-30	Twirlywoos	Wednesday, 30 Jun	Series 1	Episode 31	Collecting	11:22 AM - 11:33 AM	11 mins	11	The Twirlywoos see some children collecting eggs, and decide to do some collecting of their own. Back in the boat, Peekaboo leaves them more things to collect.
7	2021-06-30	Play School	Wednesday, 30 Jun	Series 2017	Episode 13	Five Senses: 3	11:33 AM - 12:01 PM	28 mins	28	Michelle and Nicholas visit Scrap's Sniffs and Whiff's Shop, pick herbs from Peter Rabbit's garden, prepare a Caprese salad and make some floral scented bags. Through the windows, we visit the flower markets.
7	2021-06-30	Teletubbies	Wednesday, 30 Jun	Series 2	Episode 2	Trailer	12:01 PM - 12:15 PM	14 mins	14	When it's time for the Tubby Custard Ride, there's a special trailer the Teletubbies haven't seen before. It's for The Noo-noo who gets to go on a special Tubby Custard Ride.
7	2021-06-30	Moon And Me	Wednesday, 30 Jun	Series 1	Episode 28	Pepi Nana's Favourite List	12:16 PM - 12:42 PM	26 mins	26	Pepi Nana finds a set of picture cards on the Toy House kitchen table, which are of Pepi Nana doing her favourite things and she arranges them in a list. In Storyland Pepi Nana does all of her favourite things on her list.
7	2021-06-30	Tik Tak	Wednesday, 30 Jun	Series 1	Episode 22	Episode 22	12:42 PM - 12:47 PM	5 mins	5	Cognitive development series for toddlers using non-verbal, non-narrative imagery, music and games. Explore a helicopter mosaic and watch as a cheeky chameleon plays with a strawberry and Book Girl plays basketball.
7	2021-06-30	Clangers	Wednesday, 30 Jun	Series 2	Episode 22	The New Froglet	12:48 PM - 12:59 PM	11 mins	11	A new, purple, froglet has appeared in the caves. The other froglets don't know what to make of it, but with Tiny and Small's help the new froglet makes friends with them.
7	2021-06-30	Guess How Much I Love You	Wednesday, 30 Jun	Series 1	Episode 13	Where's Little Redwood Fox?	1:00 PM - 1:11 PM	11 mins	11	Seeing his tracks in the fresh snow inspires Little Nutbrown Hare to create a new game called 'snow seek'. The friends have a lot of fun creating tracks for Little Nutbrown Hare to follow.
7	2021-06-30	Baby Jake	Wednesday, 30 Jun	Series 2	Episode 7	Baby Jake Loves Musical Statues	1:11 PM - 1:24 PM	13 mins	13	Baby Jake goes on a space adventure and discovers a Piano Planet! With its special keyboard, Piano Planet plays a beautiful tune.
7	2021-06-30	Miffy's Adventures Big And Small	Wednesday, 30 Jun	Series 3	Episode 10	Miffy And The Pool	1:25 PM - 1:35 PM	10 mins	10	There's a new pool opened up by the beach, and Miffy and her friends are all enjoying a splash-about. All apart from Dan, that is - but why not?
7	2021-06-30	Mister Maker Around The World	Wednesday, 30 Jun	Series 1	Episode 23	Episode 23	1:35 PM - 1:54 PM	19 mins	19	In the UK, how to make a cheeky apple surprise in under a minute; the Mini Makers build a super crocodile swamp in South America; and in South Africa, look out for a sensational silhouette inspired by a graceful giraffe.
7	2021-06-30	Becca's Bunch	Wednesday, 30 Jun	Series 1	Episode 38	Wagtail Review	1:55 PM - 2:06 PM	11 mins	11	When Wagtail is up against "serious competition" for Neighbourwood of the Year, Becca promises to show Wagtail's "serious" side, but Wagtail is an amazing town, full of silly fun, excitement, adventure, and a massive slide.
7	2021-06-30	Wanda And The Alien	Wednesday, 30 Jun	Series 1	Episode 37	Raindrop Jewels	2:07 PM - 2:18 PM	11 mins	11	Wanda and Alien go and play out in the rain. Alien makes Wanda a necklace from raindrops with his magic. They then go and play with the sheep and the ducks in the rain.
7	2021-06-30	Dirtgirlworld	Wednesday, 30 Jun	Series 1	Episode 40	Egg	2:18 PM - 2:30 PM	12 mins	12	Scrapboy builds an automatic egg-o-mover to deliver eggs straight to his and dirtgirl's houses, but realises that he likes coming over to get eggs and the chickens would rather lay their eggs in a nest anyway.
7	2021-06-30	Book Hungry Bears	Wednesday, 30 Jun	Series 1	Episode 7	Melody The Squirrel	2:30 PM - 2:41 PM	11 mins	11	Melody learns that to help her friend Squirrel, she needs to pay attention to what he really needs. She learns how to be a good helper by observing, asking and listening.
7	2021-06-30	Dinosaur Train	Wednesday, 30 Jun	Series 2	Episode 38	Rocket Train	2:42 PM - 2:54 PM	12 mins	12	Tiny & Buddy find out that a newer train will be riding the same tracks as the Dinosaur Train. The new train's called Rocket Train & its conductor is named Thurston Troodon, who was a former classmate & rival of Mr Conductor.
7	2021-06-30	Numberblocks	Wednesday, 30 Jun	Series 1	Episode 32	Blockzilla	2:55 PM - 3:02 PM	7 mins	7	Coming now to a screen near you: the monster tale of a colossal creature who really, really likes bigger numbers.
7	2021-06-30	Curious George	Wednesday, 30 Jun	Series 10	Episode 7	Curious George And The Snow Festival	3:02 PM - 3:29 PM	27 mins	27	George is excited to visit a new place - Japan for the winter snow festival! While exploring this unique culture, George encounters some curious followers - Japanese snow monkeys who are eager to play.
7	2021-06-30	Play School	Wednesday, 30 Jun	Series 2016	Episode 13	Let's Explore: 3	3:30 PM - 4:00 PM	30 mins	30	Watch as Rachael & Teo take the toys on an excursion to the Play School Safari Zoo, learn how to make elephant noises and set off on an adventure to The Land Of A Billion Cats. Through the windows, visit Sydney's Cabramatta!
7	2021-06-30	Bananas In Pyjamas	Wednesday, 30 Jun	Series 1	Episode 39	Go Robot	4:00 PM - 4:12 PM	12 mins	12	Rat buys a robot to help him in the shop but it's not long before Rat feels he's made a big mistake.
7	2021-06-30	The Wiggles World	Wednesday, 30 Jun	Series 1	Episode 16	Funny Face	4:13 PM - 4:24 PM	11 mins	11	What's happening in The Wiggles World today? Lachy shows us how to make a funny face in Curly World. Simon dresses up as Gregory Griggs who has 47 different wigs, and it's 'Scotch Eggs' day at Le James Cafe. Yum!
7	2021-06-30	Go Jetters	Wednesday, 30 Jun	Series 3	Episode 36	Go Jet Academy, Stop Those Superweeds	4:25 PM - 4:36 PM	11 mins	11	Glitch accidentally brings an unknown plant to Academy Island, but it's a fast growing superweed and it starts to take over! The Go Jetters need to stop it!
7	2021-06-30	Noddy Toyland Detective	Wednesday, 30 Jun	Series 2	Episode 7	The Case Of The Fallen Star	4:36 PM - 4:51 PM	15 mins	15	When the brightest star in the sky falls, Noddy has to find it and work out how to get it back up in its place before its light goes out forever. Will he manage it in time for the fairies' Sparkle party?
7	2021-06-30	Play School Art Crew	Wednesday, 30 Jun	Series 1	Episode 8	Cities And Trains	4:51 PM - 5:01 PM	10 mins	10	Inspired by interesting buildings in the city, the Art Crew are creating a city scape with blocks and tape.
7	2021-06-30	Pj Masks	Wednesday, 30 Jun	Series 1	Episode 17	Catboy And The Great Birthday Cake Rescue	5:01 PM - 5:14 PM	13 mins	13	It's Gekko's birthday and he's super excited for his lizard themed party... until Night Ninja steals his cake & throws the party for himself. Catboy has to save the party, thereby learning what truly makes a birthday special.
7	2021-06-30	Kiri And Lou	Wednesday, 30 Jun	Series 1	Episode 14	What's It Like To Be A Tree?	5:15 PM - 5:24 PM	9 mins	9	Kiri and Lou try out being trees, which is mostly about keeping still, and they make a very large new friend named Moa.
7	2021-06-30	Kangaroo Beach	Wednesday, 30 Jun	Series 1	Episode 10	Brave In The Waves	5:25 PM - 5:37 PM	12 mins	12	When Pounce pretends he's an expert at diving under big waves, his friends ask him to teach them how - and he soon finds himself in deep trouble.
7	2021-06-30	The Wonder Gang	Wednesday, 30 Jun	Series 1	Episode 3	The Wonder Gang And The Emu Question	5:37 PM - 5:51 PM	14 mins	14	As Willow trains for her first fun run, the gang searches for facts about Australia's biggest flightless bird - the emu. But can Quidget, Quinton and Quest help find out why this bird can't fly, in time for Willow's run?
7	2021-06-30	Peppa Pig	Wednesday, 30 Jun	Series 8	Episode 6	Miss Rabbits Relaxation Class	5:51 PM - 5:57 PM	6 mins	6	Mummy Pig is persuaded by Miss Rabbit to come along to her relaxation class to help Mummy Pig relax but actual relaxing proves to be more challenging than expected.
7	2021-06-30	Remy & Boo	Wednesday, 30 Jun	Series 1	Episode 32	Poppy's Treasure	5:57 PM - 6:11 PM	14 mins	14	When Remy and Boo find a treasure map Poppy made as a kid, they must use their noodles to hunt for the most unusual treasure ever!
7	2021-06-30	School Of Roars	Wednesday, 30 Jun	Series 2	Episode 15	Bird Feeder	6:12 PM - 6:19 PM	7 mins	7	The monsters build bird feeders and get a visit from a troublesome giant bird.
7	2021-06-30	Bluey	Wednesday, 30 Jun	Series 2	Episode 48	Double Babysitter	6:20 PM - 6:27 PM	7 mins	7	When Uncle Rad and Frisky accidently turn up to babysit Bluey and Bingo on the same night, they have to work together to make Bluey feel better about babysitter putdowns.
7	2021-06-30	Peter Rabbit	Wednesday, 30 Jun	Series 1	Episode 30	The Tale Of The Broken Bed	6:27 PM - 6:39 PM	12 mins	12	When Peter breaks the bed his father made for him, he finds that fixing it leads to an unexpected adventure.
7	2021-06-30	Shaun The Sheep	Wednesday, 30 Jun	Series 2	Episode 7	Hair Today, Gone Tomorrow	6:40 PM - 6:47 PM	7 mins	7	The Farmer is preparing for a date! He wants to look his best so it's time to dust off his prized hairpiece. Shaun can't resist trying the wig on but loses it while showing off to the flock.
7	2021-06-30	Andy's Safari Adventures	Wednesday, 30 Jun	Series 1	Episode 3	Andy And The Shoebill Chick	6:47 PM - 7:02 PM	15 mins	15	Andy takes to the skies in his safari-mobile, jetting off to the swamps of Zambia, in Southern Africa, to discover how shoebill chicks drink water. He meets a pack of African hunting dogs, complete with adorable puppies.
7	2021-06-30	Dino Dana	Wednesday, 30 Jun	Series 4	Episode 17	Problem Cub	7:03 PM - 7:15 PM	12 mins	12	When Dana and Dexter spend the night at Uncle Ravi's condo, he and Anjali have trouble with who-does-what when it comes to taking care of Dexter.
7	2021-06-30	Odd Squad	Wednesday, 30 Jun	Series 1	Episode 92	Recipe For Disaster	7:15 PM - 7:31 PM	16 mins	16	Olive and Otto explain to Ms O how a case went wrong, each in their own way.
8	2021-07-01	Rainbow Chicks	Thursday, 1 Jul	Series 1	Episode 23	Not Sleepy	5:01 AM - 5:08 AM	7 mins	7	One night, Violet is playing with Cherry in Cherry's home. Violet is very sleepy though but Cherry still hopes Violet can play games with her.
8	2021-07-01	Timmy Time	Thursday, 1 Jul	Series 1	Episode 40	Tidy Timmy	5:08 AM - 5:20 AM	12 mins	12	Timmy's attempts at tidying his toys are rather slapdash, so Harriet shows him how it should be done.
8	2021-07-01	The Furchester Hotel	Thursday, 1 Jul	Series 4	Episode 14	Gonger Goes	5:20 AM - 5:32 AM	12 mins	12	Gonger is as busy as usual at the Furchester, but is unhappy because no one thanks him for all his work. So much so that Gonger decides he's had enough and quits! The Furchesters have to figure out what's wrong and stop him.
8	2021-07-01	Wallykazam!	Thursday, 1 Jul	Series 1	Episode 26	The Explorers Club	5:32 AM - 5:56 AM	24 mins	24	Wally and Ogre Doug start a club for explorers and set out to find the rare Chickephant. But trouble brews when Bobgoblin starts a rival club with Hattie the Witch.
8	2021-07-01	Little Ted's Big Adventure	Thursday, 1 Jul	Series 1	Episode 1	Sea Plane	5:57 AM - 6:00 AM	3 mins	3	Little ted and his friend Teo go on big adventure on a seaplane. Watch them as they skim across the ocean and soar into the sky.
8	2021-07-01	Sesame Street	Thursday, 1 Jul	Series 46	Episode 29	Dress Me Up Club	6:00 AM - 6:29 AM	29 mins	29	Prairie Dawn learns that it doesn't matter if you're a boy or girl, anyone can dress-up in any costume and play any way they want.
8	2021-07-01	Digby Dragon	Thursday, 1 Jul	Series 2	Episode 10	Smart Mungo	6:30 AM - 6:41 AM	11 mins	11	Digby decides to use magic to make Mungo more intelligent but he ends up a genius and starts causing trouble.
8	2021-07-01	The Hive	Thursday, 1 Jul	Series 2	Episode 22	Buzzbee's Pet	6:41 AM - 6:48 AM	7 mins	7	When Princess Beetrice makes a fuss of Jasper's pet, Buzzbee boasts he has a pet too - but now he has to find one before she comes to visit!
8	2021-07-01	Bob The Builder	Thursday, 1 Jul	Series 2	Episode 27	A Safe Place For Dizzy	6:48 AM - 6:59 AM	11 mins	11	When Bob and the team build a safe in the basement of the skyscraper, Dizzy gets locked inside. But she's the only one who knows the door code.
8	2021-07-01	Octonauts	Thursday, 1 Jul	Series 3	Episode 8	The Octonauts And The Barracudas	7:00 AM - 7:11 AM	11 mins	11	Shellington and the Vegimals are on a mission to replant a mangrove forest.
8	2021-07-01	Hey Duggee	Thursday, 1 Jul	Series 1	Episode 46	The Submarine Badge	7:11 AM - 7:19 AM	8 mins	8	It's a day out; Duggee and the squirrels are off on an underwater adventure with Betty's dad in his submarine. They see all the wonders of the underwater world, including a giant sea stallion and some jazz fish.
8	2021-07-01	Fireman Sam	Thursday, 1 Jul	Series 8	Episode 3	The Big Chill	7:20 AM - 7:32 AM	12 mins	12	When a big chill comes to Pontypandy, Norman and Mandy decide to make a snowman.
8	2021-07-01	Dog Loves Books	Thursday, 1 Jul	Series 1	Episode 32	Dog Loves Bedtime Baboon	7:32 AM - 7:40 AM	8 mins	8	Dog and Pug go on an adventure to help Bedtime Baboon get all the young children around the world to sleep. They sprinkle moondust everywhere to help them sleep, however when they run out of moondust, they visit the moon.
8	2021-07-01	Floogals	Thursday, 1 Jul	Series 2	Episode 7	Guitar	7:41 AM - 7:55 AM	14 mins	14	Flo and Fleeker discover that Junior Floogal Boomer has been trying to teach himself guitar! Leading the Floogals to investigate how a guitar works and how its strings make their sound.
8	2021-07-01	Peppa Pig	Thursday, 1 Jul	Series 2	Episode 7	Mr Scarecrow	7:55 AM - 8:01 AM	6 mins	6	Grandpa is planting seeds for a garden, but the birds keep eating them. Peppa and George help Grandpa to make a scarecrow to stop the birds eating the seeds. Peppa worries that the birds will be hungry.
8	2021-07-01	Bluey	Thursday, 1 Jul	Series 1	Episode 47	The Sleepover	8:01 AM - 8:09 AM	8 mins	8	A sleepover with their cousin means Bluey and Bingo get to stay up late! But when Muffin shows up exhausted after missing her nap, the girls get more fun than they bargained for.
8	2021-07-01	The Adventures of Paddington	Thursday, 1 Jul	Series 1	Episode 9	Paddington And The Treehouse	8:10 AM - 8:21 AM	11 mins	11	The children want to camp out for the night in the treehouse. Mr Brown is worried he won't get sleep as the kids will be scared. Paddington wants to prove him wrong, but a lightning storm means they have to come in doors.
8	2021-07-01	Nella The Princess Knight	Thursday, 1 Jul	Series 2	Episode 17	Just Another Manic Mud Day	8:21 AM - 8:34 AM	13 mins	13	Nella throws Gork the perfect Mud Day celebration, but when she invites his cousin Korg to help celebrate, Gork doesn't have the reaction she expected.
8	2021-07-01	Brave Bunnies	Thursday, 1 Jul	Series 1	Episode 50	Hat Parade	8:35 AM - 8:42 AM	7 mins	7	The Brave Bunnies revisit the Mountains, where Bop and Boo meet their art-loving panda friend, Bao.
8	2021-07-01	Olobob Top	Thursday, 1 Jul	Series 1	Episode 20	Plip Plup	8:42 AM - 8:47 AM	5 mins	5	Deeno is tired of Norbet's squeezy-box so the Olobobs create Soupy Sound, but things don't quite go to plan.
8	2021-07-01	Bananas In Pyjamas	Thursday, 1 Jul	Series 2	Episode 136	The Naughty Puppy	8:47 AM - 9:00 AM	13 mins	13	When the Bananas find a lost puppy they also find lots of trouble.
8	2021-07-01	Play School	Thursday, 1 Jul	Series 2020	Episode 19	Everyday Helpers: 4	9:01 AM - 9:29 AM	28 mins	28	Abi & Matt meet Mara, a volunteer from the State Emergency Service! We learn about the SES uniform & equipment & SES worker, Dan, helps the toys after a big storm. Through The Windows, we see more SES workers in an animation.
8	2021-07-01	Sesame Street	Thursday, 1 Jul	Series 51	Episode 4	Bye Bye Boo Boo's	9:30 AM - 10:00 AM	30 mins	30	Abby and Elmo are the Boo-Boo Busters; finding friends on Sesame Street who need help making their boo-boos better.
8	2021-07-01	Ready, Steady, Wiggle!	Thursday, 1 Jul	Series 1	Episode 21	Pirate Poetry	10:00 AM - 10:16 AM	16 mins	16	The Wiggles love singing and dancing so much that they can transform a couch into a musical instrument! There's just one problem; Lachy is trying to sleep on that couch! Captain Feathersword joins the fun with a pirate poem.
8	2021-07-01	Molly And Mack	Thursday, 1 Jul	Series 1	Episode 8	Molly's Cinema	10:16 AM - 10:31 AM	15 mins	15	Molly decides that Alice and James ought to get married. She arranges a date to her own homemade cinema - but then the projector breaks down.
8	2021-07-01	Charlie And Lola	Thursday, 1 Jul	Series 2	Episode 2	It Is Absolutely Completely Not Messy	10:31 AM - 10:44 AM	13 mins	13	Lola refuses to admit that their shared bedroom is messy... 'it's just all spread out!' Try as he might, Charlie simply can't make Lola see that having a tidy room can be a good thing.
8	2021-07-01	Hoopla Doopla!	Thursday, 1 Jul	Series 1	Episode 40	Bop And The Clock	10:45 AM - 10:57 AM	12 mins	12	Bop's job is to wind the town clock before everyone wakes up. He decides to move the clock forward so his friends wake up earlier and morning tea will be earlier, but everyone in Hoopla relies on the clock being on time.
8	2021-07-01	Daniel Tiger's Neighbourhood	Thursday, 1 Jul	Series 3	Episode 27	Daniel Gets Mad At Dad	10:57 AM - 11:09 AM	12 mins	12	On their way to the post office, Dad tells Daniel he can't play at the park, and that makes Daniel mad! Daniel feels badly about getting angry with his dad, but he learns that you can love someone even if you're mad at them.
8	2021-07-01	Bing	Thursday, 1 Jul	Series 1	Episode 3	Swing	11:10 AM - 11:17 AM	7 mins	7	Flop is pushing Bing on the swing in the park when Pando arrives and wants to have a go too.
8	2021-07-01	Patchwork Pals	Thursday, 1 Jul	Series 1	Episode 10	Patchwork Polar Bear	11:17 AM - 11:21 AM	4 mins	4	Patchwork Polar Bear has a problem: it's so hot and he's sweating! Will the Patchwork Pals find a way to help him?
8	2021-07-01	Twirlywoos	Thursday, 1 Jul	Series 1	Episode 32	Longer	11:21 AM - 11:32 AM	11 mins	11	The Twirlywoos watch a baker rolling out a baguette, and get carried away when they try it for themselves. In the Boat, the Tea Machine is behaving oddly - the spout keeps on growing longer!
8	2021-07-01	Play School	Thursday, 1 Jul	Series 2017	Episode 14	Five Senses: 4	11:33 AM - 12:01 PM	28 mins	28	Rachael and Teo taste all kinds of delicious fruit from Peter Rabbit's garden, make banana and strawberry gelato and tell the story of 'The Fussy Feast of Empress Edna'. Through the Windows we take a trip to the dentist.
8	2021-07-01	Teletubbies	Thursday, 1 Jul	Series 2	Episode 3	Say Hello	12:01 PM - 12:16 PM	15 mins	15	Tinky Winky and Laa-Laa are in Home Dome when the Tubby Phone rings. It's Dipsy and Po calling from the Tubby Mobile to say "Hello".
8	2021-07-01	Moon And Me	Thursday, 1 Jul	Series 1	Episode 29	Going Backwards	12:16 PM - 12:41 PM	25 mins	25	Colly Wobble likes to do things differently, when Colly Wobble's friends see how much she enjoys driving her car backwards, they decide to go backwards too. So Colly Wobble drives her car forwards - just to be different.
8	2021-07-01	Tik Tak	Thursday, 1 Jul	Series 1	Episode 23	Episode 23	12:42 PM - 12:47 PM	5 mins	5	Cognitive development series for toddlers using non-verbal, non-narrative imagery, music and games. Explore a theatre of dancing egg cups, a snail mosaic and watch as Book Boy plays bowling.
8	2021-07-01	Clangers	Thursday, 1 Jul	Series 2	Episode 23	Hello	12:48 PM - 12:59 PM	11 mins	11	Small catches a space probe while fishing. Major says it is a useless thing but Mother thinks the probe might be visiting to say "hello". This gives Major Clanger an idea!
8	2021-07-01	Guess How Much I Love You	Thursday, 1 Jul	Series 1	Episode 32	Hidden Treasures	1:00 PM - 1:11 PM	11 mins	11	Little Field Mouse finds a sparkly rock and announces that it's treasure. Little Nutbrown Hare wants a sparkly treasure too, so they set about finding him one that night, by the silvery light of the full moon.
8	2021-07-01	Baby Jake	Thursday, 1 Jul	Series 2	Episode 8	Baby Jake Loves A Picnic Feast	1:11 PM - 1:24 PM	13 mins	13	Baby Jake drives Belle the Bus around the globe for a tropical adventure.
8	2021-07-01	Miffy's Adventures Big And Small	Thursday, 1 Jul	Series 3	Episode 11	Miffy's Picnic	1:25 PM - 1:34 PM	9 mins	9	Miffy finds it's harder than you think to find the perfect spot for a picnic - particularly when everyone has different ideas about what that means.
8	2021-07-01	Mister Maker Around The World	Thursday, 1 Jul	Series 1	Episode 24	Episode 24	1:35 PM - 1:55 PM	20 mins	20	In South America, we get busy with bright scraps of paper; in Australia we find out if a card tube creature can be made in under a minute; and in the UK the Mini Makers help create a mountain of yummy cakes.
8	2021-07-01	Becca's Bunch	Thursday, 1 Jul	Series 1	Episode 39	What's In Store	1:55 PM - 2:07 PM	12 mins	12	The Bunch start a new home delivery service, but with shopping going to the wrong Wagtailers and Lola missing her customers, the Bunch must restore the sense of community to Lola's store.
8	2021-07-01	Wanda And The Alien	Thursday, 1 Jul	Series 1	Episode 38	Quirgi	2:07 PM - 2:17 PM	10 mins	10	Alien gets the Quirgi from his little sister, which effects his magic and makes him do some weird things. He lands in Wanda's garden and knocks all the lemons off her tree. When he picks them up with magic they fly everywhere.
8	2021-07-01	Dirtgirlworld	Thursday, 1 Jul	Series 1	Episode 48	Arhhh!	2:17 PM - 2:29 PM	12 mins	12	Dirtgirl and Scrapboy discover a pirate chest and key and play pirates for the day leading Ken and Grubby to confuse them with real pirates!
8	2021-07-01	Book Hungry Bears	Thursday, 1 Jul	Series 1	Episode 8	Boomer Feels His Way	2:30 PM - 2:41 PM	11 mins	11	The Bears explore texture and Boomer discovers that descriptions of specific touch sensations can help them all find their way out of trouble.
8	2021-07-01	Dinosaur Train	Thursday, 1 Jul	Series 2	Episode 39	Tiny And The Crocodile	2:41 PM - 2:54 PM	13 mins	13	Team Pteranodon travels to Dienosuchas Swamp to meet Deanna Dienosuchas, a 40 foot crocodile with many big teeth, and a crabby attitude.
8	2021-07-01	Numberblocks	Thursday, 1 Jul	Series 1	Episode 33	The Numberblocks Express	2:55 PM - 3:02 PM	7 mins	7	All aboard for a riotous railway ride as the Numberblocks try to stop a runaway train.
8	2021-07-01	Curious George	Thursday, 1 Jul	Series 10	Episode 8	George Gets Pickled/ Meteor Monkey	3:02 PM - 3:29 PM	27 mins	27	It's harvesting season, and George and the Man have a problem - what to do with all these cucumbers?/ George's astronomer friend, Mr Griggs, is about to photograph a comet hitting Mars using his new telescope.
8	2021-07-01	Play School	Thursday, 1 Jul	Series 2016	Episode 14	Let's Explore: 4	3:30 PM - 4:00 PM	30 mins	30	Travel to outer space with Teo and Leah as they pack their explorer's bags for an intergalactic exploration complete with alien friends and more. Look through the windows to explore the night skies at the observatory!
8	2021-07-01	Bananas In Pyjamas	Thursday, 1 Jul	Series 1	Episode 40	The Pie	4:00 PM - 4:12 PM	12 mins	12	The Bananas are alarmed to discover that the delicious apple pie they've made for Topsy's party has disappeared!
8	2021-07-01	The Wiggles World	Thursday, 1 Jul	Series 1	Episode 17	Put The Pop In The Popcorn	4:13 PM - 4:24 PM	11 mins	11	What's happening in The Wiggles World today? It's Party Day at Le James Cafe, so James is serving party food to put us in the party mood. We dance with Wags the Dog and also meet Emma's cat, Banjo.
8	2021-07-01	Go Jetters	Thursday, 1 Jul	Series 3	Episode 37	The Blarney Stone, Ireland	4:25 PM - 4:37 PM	12 mins	12	Kyan finds he has to use some super smooth talking to save the tourists and protect Blarney Castle from Glitch's plan to get the gift of the gab.
8	2021-07-01	Noddy Toyland Detective	Thursday, 1 Jul	Series 2	Episode 8	The Case Of The Smartysaurus' Jet Pack	4:37 PM - 4:52 PM	15 mins	15	Smartysaurus is trying out her new jet pack, but she hasn't read the instructions before taking off and cannot control it properly. Noddy needs to investigate how to help her control it - fast!
8	2021-07-01	Play School Art Crew	Thursday, 1 Jul	Series 1	Episode 9	Robots	4:52 PM - 5:01 PM	9 mins	9	It's time to make robots using all kinds of recycled objects and boxes.
8	2021-07-01	Pj Masks	Thursday, 1 Jul	Series 1	Episode 18	Gekko And The Snore-a-saurus	5:02 PM - 5:15 PM	13 mins	13	When stealing puppets isn't enough, Luna Girl turns a sleep-walking Cameron into her very own human puppet. It's up to the PJ Masks to save the day... but Gekko has to stop messing around first!
8	2021-07-01	Kiri And Lou	Thursday, 1 Jul	Series 1	Episode 15	Flowery Island	5:15 PM - 5:24 PM	9 mins	9	While Kiri is playing with Rockaroonie, Lou sees an island in the middle of the lake that's completely covered in flowers. How can he get there?
8	2021-07-01	Kangaroo Beach	Thursday, 1 Jul	Series 1	Episode 5	Neville's Shark Drone	5:25 PM - 5:36 PM	11 mins	11	When Neville builds a drone to help make sure local great white shark Charlene doesn't come too close to the beach, it proves to be better than the lifeguards... almost.
8	2021-07-01	The Wonder Gang	Thursday, 1 Jul	Series 1	Episode 5	The Wonder Gang And The Koala Question	5:36 PM - 5:50 PM	14 mins	14	The quokkas' snacks have gone missing, leaving Quinton, Quidget and Quest feeling hungry - and sleepy! The gang need to use all their fact-finding skills to help their quokka pals as well as discover why koalas are so sleepy!
8	2021-07-01	Peppa Pig	Thursday, 1 Jul	Series 8	Episode 7	Parking Ticket	5:50 PM - 5:56 PM	6 mins	6	When Daddy Pig gets a parking ticket whilst parked in the wrong place, Peppa and George learn that adults have rules too just like children and also get told off too.
8	2021-07-01	Remy & Boo	Thursday, 1 Jul	Series 1	Episode 33	Getting Crabby	5:57 PM - 6:11 PM	14 mins	14	Remy and Boo accidentally bring home seaside crabs on the same day Mum will be interviewed about marine life on TV! As Remy and Boo try to capture the pesky crabs, they try to help Mum make her TV debut extra exciting.
8	2021-07-01	School Of Roars	Thursday, 1 Jul	Series 2	Episode 16	Monster Cave	6:11 PM - 6:19 PM	8 mins	8	Miss Grizzlesniff takes the monsters to a cave to practice their roars.
8	2021-07-01	Bluey	Thursday, 1 Jul	Series 2	Episode 43	Bad Mood	6:20 PM - 6:27 PM	7 mins	7	Bingo is playing Bad Mood with Dad, standing on his feet as Dad stomps around the house, controlling everything Bingo does and causing chaos. But how will Bluey get her to snap out of it?
8	2021-07-01	Peter Rabbit	Thursday, 1 Jul	Series 1	Episode 31	The Tale Of The One Who Got Away	6:27 PM - 6:39 PM	12 mins	12	When Peter and friends encounter the legendary 'Jack Sharp', a large trout that even Peter's father failed to catch, they try to reel the fish in once and for all. But catching a fish is a lot harder than it looks.
8	2021-07-01	Shaun The Sheep	Thursday, 1 Jul	Series 2	Episode 8	Bagpipe Buddy	6:40 PM - 6:47 PM	7 mins	7	The sheep discover a set of bagpipes on the rubbish dump, which they immediately misidentify as a sick emu. They set about trying to nurse it back to health before releasing it back into the wild.
8	2021-07-01	Andy's Safari Adventures	Thursday, 1 Jul	Series 1	Episode 4	Andy And The Arctic Fox	6:47 PM - 7:02 PM	15 mins	15	When Jen accidentally destroys a video file of an Arctic fox hunting, Andy takes to the skies in his safari-mobile and heads to the Arctic in order to re-record the action on his gizmo.
8	2021-07-01	Dino Dana	Thursday, 1 Jul	Series 4	Episode 18	Dino Poop	7:02 PM - 7:14 PM	12 mins	12	When Dana finds some unidentified dinosaur poop outside Grandma's barn, she's worried it belongs to a predator who is after Grandma's animals.
8	2021-07-01	Odd Squad	Thursday, 1 Jul	Series 1	Episode 93	Hold The Door	7:15 PM - 7:32 PM	17 mins	17	When a young agent in training gets lost in headquarters, Olive and Otto must find him before Ms O finds out.
9	2021-07-02	Rainbow Chicks	Friday, 2 Jul	Series 1	Episode 24	So Much Glue	5:01 AM - 5:07 AM	6 mins	6	Violet and Kiwi are playing games, and Violet is chasing after Kiwi.
9	2021-07-02	Timmy Time	Friday, 2 Jul	Series 1	Episode 41	Timmy Bounces Back	5:08 AM - 5:19 AM	11 mins	11	Timmy and his friends are playing ball games. Stripey just can't get the hang of hand-to-eye co-ordination and is upset when Yabba gets impatient with him. But when Timmy finds some elastic, he realises how he can help out.
9	2021-07-02	The Furchester Hotel	Friday, 2 Jul	Series 4	Episode 15	The Leaky Room	5:20 AM - 5:32 AM	12 mins	12	A leak in the Aquarium Suite soon turns Harvey P Dull's room into a swimming pool! The Furchesters need to figure out how to get the water out of Mr Dull's room and back in to the Aquarium Suite.
9	2021-07-02	Wallykazam!	Friday, 2 Jul	Series 1	Episode 1	Nap Time For Borgelorp	5:32 AM - 5:56 AM	24 mins	24	Wally agrees to babysit Ogre Doug's rambunctious pet Borgelorp. But when Bobgoblin feeds the Borgelorp purple flowers, the creature starts to behave in surprising ways.
9	2021-07-02	Little Ted's Big Adventure	Friday, 2 Jul	Series 1	Episode 2	Train	5:57 AM - 6:00 AM	3 mins	3	Little Ted and his friend Rachael go on another big adventure. This time it's on a train. Chugga Chugga choo choo. All aboard!
9	2021-07-02	Sesame Street	Friday, 2 Jul	Series 46	Episode 30	Afraid Of The Bark	6:00 AM - 6:29 AM	29 mins	29	Zoe is rattled when Barkley playfully picks up her pet rock, Rocco, in his mouth. Elmo, with the help of Gina, Bob and Grover help Zoe get over her fear.
9	2021-07-02	Digby Dragon	Friday, 2 Jul	Series 2	Episode 11	Cuddlenut	6:30 AM - 6:41 AM	11 mins	11	Digby accidentally loses Chips' cuddlenut but doesn't want to admit it and instead convinces Fizzy to cast a spell to help Chips sleep without his favourite toy but the spell turns Chips into a baby!
9	2021-07-02	The Hive	Friday, 2 Jul	Series 2	Episode 23	Miss Butterfly Gets Into Trouble	6:41 AM - 6:48 AM	7 mins	7	When Miss Butterfly steps in for Miss Ladybird, Buzzbee's class take advantage of her kind nature and urge her to let them do pottery even though she doesn't know how.
9	2021-07-02	Bob The Builder	Friday, 2 Jul	Series 2	Episode 28	Pilchard And The Bear	6:48 AM - 6:59 AM	11 mins	11	Scoop, convinced that he has trained Bob's cat Pilchard, takes her to the zoo and inadvertently puts her life in danger.
9	2021-07-02	Octonauts	Friday, 2 Jul	Series 3	Episode 9	The Octonauts And The Duck-billed Platypus	7:00 AM - 7:11 AM	11 mins	11	While rescuing river creatures after a storm, the Octonauts find a strange egg.
9	2021-07-02	Hey Duggee	Friday, 2 Jul	Series 1	Episode 47	The Detective Badge	7:11 AM - 7:19 AM	8 mins	8	Duggee has made a delicious apple pie. He puts it on the windowsill to cool down - but the second his back is turned it's gone. Who took it? Fortunately, Duggee has his Detective Badge and follows some small footprints.
9	2021-07-02	Fireman Sam	Friday, 2 Jul	Series 8	Episode 4	Boyce Will Be Boyce	7:20 AM - 7:32 AM	12 mins	12	When Station Officer Steele hurts his back, he is devastated to have to take a day off sick, especially when it's Chief Fire Officer Boyce who has to come and fill in for him.
9	2021-07-02	Dog Loves Books	Friday, 2 Jul	Series 1	Episode 33	Dog Loves Cheshire Cat	7:33 AM - 7:40 AM	7 mins	7	Dog and Pug go to Buckingham Palace where they meet Queen Victoria. She is looking for her mysterious Cheshire Cat, who keeps disappearing. Pug tempts him out with a saucer of cream.
9	2021-07-02	Floogals	Friday, 2 Jul	Series 2	Episode 8	Fear Of The Dark	7:40 AM - 7:54 AM	14 mins	14	The Floogals can't work out why Girl Hooman is scared of her closet. When they hear it's because she thinks there's a monster in there Flo is very sceptical.
9	2021-07-02	Peppa Pig	Friday, 2 Jul	Series 2	Episode 8	Windy Autumn Day	7:55 AM - 8:01 AM	6 mins	6	It is a cold and windy day. Peppa, George, Mummy and Daddy wear their hats, scarves and coats. At the park, it is so windy that Peppa's ball blows into the pond and George's hat blows into a tree.
9	2021-07-02	Bluey	Friday, 2 Jul	Series 1	Episode 35	Early Baby	8:01 AM - 8:09 AM	8 mins	8	Bluey's playgroup is at odds when Indy's baby hospital collides with Rusty's knights and dragons. But in explaining themselves, they find their games actually have a lot in common.
9	2021-07-02	The Adventures of Paddington	Friday, 2 Jul	Series 1	Episode 10	Paddington And The Magic Trick	8:10 AM - 8:21 AM	11 mins	11	Mr Gruber gives Paddington a box of magic tricks, but Paddington cannot master the tricks until he learns to practice, practice, practice.
9	2021-07-02	Nella The Princess Knight	Friday, 2 Jul	Series 2	Episode 18	Best Friends Forever	8:21 AM - 8:35 AM	14 mins	14	When Nella and Trinket want to do different things, they begin to question their friendship.
9	2021-07-02	Brave Bunnies	Friday, 2 Jul	Series 1	Episode 51	Autumn Lullaby	8:35 AM - 8:42 AM	7 mins	7	The Brave Bunnies arrive at a Forest, ablaze with autumn colours, where Bop and Boo bump into their best bear friend, Barry.
9	2021-07-02	Olobob Top	Friday, 2 Jul	Series 1	Episode 21	Deeno's Disco	8:43 AM - 8:48 AM	5 mins	5	Lalloo is the only one without a costume at the Fancy Dress Disco, until Lickety Split comes along.
9	2021-07-02	Bananas In Pyjamas	Friday, 2 Jul	Series 2	Episode 137	Rat The Explorer	8:48 AM - 9:00 AM	12 mins	12	Rat's mother makes a surprise visit to Cuddlestown.
9	2021-07-02	Play School	Friday, 2 Jul	Series 2020	Episode 20	Everyday Helpers: 5	9:00 AM - 9:29 AM	29 mins	29	Zindzi and Teo meet Reem, a volunteer for Australian Red Cross! We learn about donating at a fundraising stall, before Teo and Zindzi put on a concert for the toys! Through The Windows, we see more volunteers in an animation.
9	2021-07-02	Sesame Street	Friday, 2 Jul	Series 51	Episode 5	Cardboard Castle	9:30 AM - 10:00 AM	30 mins	30	When the Queen doesn't have enough bricks to build a play castle for her daughter, Elmo, Cookie Monster, and Rosita wonder if they can make it with something else. What if they use cardboard instead? Let's try!
9	2021-07-02	Ready, Steady, Wiggle!	Friday, 2 Jul	Series 1	Episode 22	The Mango Walk	10:00 AM - 10:16 AM	16 mins	16	Professor Simon gives Emma a fun science lesson using a glass of orange juice while Anthony and Dorothy the Dinosaur learn about the alphabet using an apple, but all that learning makes Anthony hungry!
9	2021-07-02	Molly And Mack	Friday, 2 Jul	Series 1	Episode 9	Something Fishy	10:17 AM - 10:32 AM	15 mins	15	When Bob mixes up a delivery of cakes with a delivery of fish Mrs Juniper is forced to sell the fish. James and the kids help Mrs Juniper turn her cafe into a fish shop.
9	2021-07-02	Charlie And Lola	Friday, 2 Jul	Series 2	Episode 3	I Am Extremely Magic	10:32 AM - 10:44 AM	12 mins	12	Charlie is Magic. Lola knows this for a fact. He has a new magic set and he can make coins appear! Lola wants to be magic too. She practises and practises and practises, but the magic just doesn't seem to work.
9	2021-07-02	Hoopla Doopla!	Friday, 2 Jul	Series 1	Episode 41	Ziggy The Invisible	10:45 AM - 10:57 AM	12 mins	12	Ziggy orders a a special magic cloak that will make him invisible, but when the cloak doesn't work his friends pretend that they can't see him.
9	2021-07-02	Daniel Tiger's Neighbourhood	Friday, 2 Jul	Series 3	Episode 28	Daniel Gets Mad At His Friends	10:57 AM - 11:09 AM	12 mins	12	Daniel and his friends are making 'Just Like Me' pictures at school today. When Miss Elaina spills red paint on Daniel's project, he gets mad. The group learns that even good friends get mad at each other sometimes.
9	2021-07-02	Bing	Friday, 2 Jul	Series 1	Episode 4	Blocks	11:10 AM - 11:17 AM	7 mins	7	Bing is busy building a tower as tall as he is with his blocks and is upset when Coco arrives and hijacks the blocks so that she can make a rainbow pattern with them instead.
9	2021-07-02	Patchwork Pals	Friday, 2 Jul	Series 1	Episode 11	Patchwork Donkey	11:17 AM - 11:21 AM	4 mins	4	The Patchwork Pals have a problem: the donkey's inside the doggie's basket - and he's not moving! Will the Patchwork Pals find a way to get him out of there?
9	2021-07-02	Twirlywoos	Friday, 2 Jul	Series 1	Episode 33	Bigger And Bigger	11:21 AM - 11:32 AM	11 mins	11	The Twirlywoos see children building a sandcastle at the beach, and decide to make it bigger. Back in the Boat they encounter a strange jelly which grows every time they touch it!
9	2021-07-02	Play School	Friday, 2 Jul	Series 2017	Episode 15	Five Senses: 5	11:33 AM - 12:01 PM	28 mins	28	Teo and Alex are joined by a special animal visitor: Bobby the puppy dog, go on a carrot hunt, open a mix and mess shop and put on a concert for the toys. Through the windows we visit a petting zoo.
9	2021-07-02	Teletubbies	Friday, 2 Jul	Series 2	Episode 4	Picnic	12:01 PM - 12:15 PM	14 mins	14	The Teletubbies go on a very special picnic together. Lots of Tubby Toast pops out of the Dup Dup and lands on the picnic plates for the Teletubbies to munch.
9	2021-07-02	Moon And Me	Friday, 2 Jul	Series 1	Episode 30	Old King Onion	12:16 PM - 12:42 PM	26 mins	26	When Mr Onion wishes he could be a merry king like Old King Cole, all of his friends work together to make Old King Onion the merriest king of all.
9	2021-07-02	Tik Tak	Friday, 2 Jul	Series 1	Episode 24	Episode 24	12:42 PM - 12:47 PM	5 mins	5	Cognitive development series for toddlers using non-verbal, non-narrative imagery, music and games. Explore a dissection puzzle of a pink cupboard, a textile ski lift and watch as Book Girl does some painting.
9	2021-07-02	Clangers	Friday, 2 Jul	Series 2	Episode 24	The Other Iron Chicken	12:47 PM - 12:59 PM	12 mins	12	The Iron Chicken goes off on a trip to see the Wols. Tiny is missing her so the Soup Dragon comes up with a way to cheer Tiny up - she will pretend to be the Iron Chicken!
9	2021-07-02	Guess How Much I Love You	Friday, 2 Jul	Series 1	Episode 28	Moon Dance	1:00 PM - 1:11 PM	11 mins	11	The Winter snow is softening in the meadow and Big Nutbrown Hare finds some beautiful flowers peeking through the snow, a sure sign that Spring is finally on its way.
9	2021-07-02	Baby Jake	Friday, 2 Jul	Series 2	Episode 9	Baby Jake Loves Bath Time	1:11 PM - 1:24 PM	13 mins	13	Baby Jake goes on a snowy adventure and enjoys bubbly bath time with Mr Duck and Pengy Quin in a Scandinavian-style wooden bath tub.
9	2021-07-02	Miffy's Adventures Big And Small	Friday, 2 Jul	Series 3	Episode 12	Grunty's Tart	1:25 PM - 1:34 PM	9 mins	9	When Grunty's freshly baked tart vanishes mysteriously, Grunty and Miffy turn detectives and track it down. They'll need to use all of their senses to find the clues they need!
9	2021-07-02	Mister Maker Around The World	Friday, 2 Jul	Series 1	Episode 25	Episode 25	1:35 PM - 1:54 PM	19 mins	19	In the UK, we find out whether he can make a funny fur hand in under a minute; in South Africa the Mini Makers help build a really wild animal picture; and in Hong Kong look out for some really arty fun with kitchen foil.
9	2021-07-02	Becca's Bunch	Friday, 2 Jul	Series 1	Episode 40	Bird Bunch	1:55 PM - 2:06 PM	11 mins	11	The rest of the Bunch are sick, so Becca decides to take her own family on the ultimate adventure to see the cave paintings illuminated by the Midwinter Sun, but Russell, Sylvia, and Pedro still help the Bird Bunch on their way.
9	2021-07-02	Wanda And The Alien	Friday, 2 Jul	Series 1	Episode 39	Starfish	2:06 PM - 2:17 PM	11 mins	11	Wanda and Alien go on a quest to help a hermit crab find his starfish friend who was swept away out to sea. They use Aliens rocket and turn it into a submarine to search for the starfish.
9	2021-07-02	Dirtgirlworld	Friday, 2 Jul	Series 1	Episode 43	Germinate	2:17 PM - 2:29 PM	12 mins	12	Dirtgirl tries to teach Ken about all the things you need to make a seed grow. Ken misinterprets the information and tries to grow Grubby a hair bow tree.
9	2021-07-02	Book Hungry Bears	Friday, 2 Jul	Series 1	Episode 9	The Melody Way	2:30 PM - 2:41 PM	11 mins	11	Melody's friends learn to respect her right to do things the way she wants, and Melody learns to have the confidence to stick with her plan despite her friends' thinking it isn't great.
9	2021-07-02	Dinosaur Train	Friday, 2 Jul	Series 2	Episode 40	Nature Art	2:41 PM - 2:54 PM	13 mins	13	Mrs Pteranodon cleans out the clutter from the family nest and the kids are amazed at the pile of stuff - leaves, flower petals, pieces of wood, and shells. Tiny stops Mum from throwing out all the stuff.
9	2021-07-02	Numberblocks	Friday, 2 Jul	Series 1	Episode 34	Fruit Salad	2:55 PM - 3:03 PM	8 mins	8	Welcome to the fabulous fun fruit factory, where Three's super fruit-sorting machines aren't giving her any fruit.
9	2021-07-02	Curious George	Friday, 2 Jul	Series 10	Episode 9	Night At The Amusement Park/ Hockey Monkey	3:03 PM - 3:30 PM	27 mins	27	George's great day at the amusement park is ruined when he loses his Pirate Petey plush toy. / Bill offers to teach George to play hockey, but the town rink is closed. George gets the idea to build a backyard rink.
9	2021-07-02	Play School	Friday, 2 Jul	Series 2016	Episode 15	Let's Explore: 5	3:30 PM - 3:59 PM	29 mins	29	Luke and Michelle venture into the noisy city, take a tour around the Touchy Feely Explorer's Museum, have fun painting and make water fountains. Through windows, catch a ferry to a real life museum to try and find dinosaurs!
9	2021-07-02	Bananas In Pyjamas	Friday, 2 Jul	Series 1	Episode 41	The Dragon	4:00 PM - 4:12 PM	12 mins	12	Is the dragon that Amy sees down at the lake a real dragon? The Bananas decide to try and find out.
9	2021-07-02	The Wiggles World	Friday, 2 Jul	Series 1	Episode 18	Double Talk With The Captain	4:12 PM - 4:24 PM	12 mins	12	Lachy has invented a lavender mist and with one spray, people learn to 'Speak with a Twist!' We meet Willy the Wobbly Worm during Story Time and The Cartoon Wiggles sing about visiting the doctor.
9	2021-07-02	Go Jetters	Friday, 2 Jul	Series 3	Episode 38	Go Jet Academy, Around The World In 80 Days	4:25 PM - 4:37 PM	12 mins	12	Kyan finds he has to use some super smooth talking to save the tourists and protect Blarney Castle from Glitch's plan to get the gift of the gab.
9	2021-07-02	Noddy Toyland Detective	Friday, 2 Jul	Series 2	Episode 9	The Case Of The Topsy Turvy Trees	4:37 PM - 4:53 PM	16 mins	16	All is set for the ToyGreen Picnic until Noddy finds some of the trees turned upside-down! Was it the Ninjas climbing on them? Noddy launches an investigation to find out who's behind all this.
9	2021-07-02	Play School Art Crew	Friday, 2 Jul	Series 1	Episode 10	Lost And Found	4:53 PM - 5:02 PM	9 mins	9	The Art Crew are bringing in unwanted objects from home which will ignite our imaginations for storytelling with art.
9	2021-07-02	Pj Masks	Friday, 2 Jul	Series 1	Episode 19	Looking After Gekko	5:02 PM - 5:15 PM	13 mins	13	When Night Ninja steals the school bus and converts it into his very own super-vehicle, it's up to our heroes to stop him in his tracks. But for that to happen, Gekko needs to learn that asking for help doesn't make you weak.
9	2021-07-02	Kiri And Lou	Friday, 2 Jul	Series 1	Episode 16	Hide And Seek	5:15 PM - 5:24 PM	9 mins	9	The friends are all playing hide and seek. Lou is the seeker, but he falls asleep before he can count to ten.
9	2021-07-02	Kangaroo Beach	Friday, 2 Jul	Series 1	Episode 11	Rescue Roo	5:25 PM - 5:37 PM	12 mins	12	When Pounce sprains his thumper in the sand dunes, he's devastated to miss out on an exciting Rescue Day - but discovers that not every rescue is action-packed.
9	2021-07-02	The Wonder Gang	Friday, 2 Jul	Series 1	Episode 7	The Wonder Gang And The Great Barrier Reef Question	5:37 PM - 5:51 PM	14 mins	14	Willow, Whyla and Wes return from holidays to their trickiest question ever: can you see the Great Barrier Reef from space? An intergalactic journey from Quest and an invention from Quidget will help them find the answer.
9	2021-07-02	Peppa Pig	Friday, 2 Jul	Series 8	Episode 8	Father's Day	5:51 PM - 5:57 PM	6 mins	6	Peppa and George take it upon themselves to make this Father's Day, the best ever.
9	2021-07-02	Remy & Boo	Friday, 2 Jul	Series 1	Episode 34	Thank Boo	5:57 PM - 6:11 PM	14 mins	14	When Mr Periwinkle returns Beans the Cat, Remy and Boo want to thank him by showering him with gifts - but it doesn't go completely as planned.
9	2021-07-02	School Of Roars	Friday, 2 Jul	Series 2	Episode 17	Squeezing In	6:11 PM - 6:19 PM	8 mins	8	In a race to be the best, Wufflebump keeps pushing in to get what he wants.
9	2021-07-02	Bluey	Friday, 2 Jul	Series 2	Episode 44	Octopus	6:20 PM - 6:27 PM	7 mins	7	When Chloe tries to teach her Dad to improvise and play Bluey's game of Octopus at home, he finds it hard to understand or enjoy, until they both realise, they can play it their own way.
9	2021-07-02	Peter Rabbit	Friday, 2 Jul	Series 1	Episode 32	The Tale Of The Runaway Kites	6:27 PM - 6:39 PM	12 mins	12	Benjamin's up in the air as the unwilling passenger of a flyaway kite! Can Peter and Lily put aside their differences and work together to rescue their friend?
9	2021-07-02	Shaun The Sheep	Friday, 2 Jul	Series 2	Episode 9	Supersize Timmy	6:40 PM - 6:47 PM	7 mins	7	Timmy accidentally eats a tomato grown with 'Miracle-Grow' fertiliser and expands to become the King Kong of sheep. Shaun must keep the giant toddler out of sight while trying to figure out how to return him to normal size.
9	2021-07-02	Andy's Safari Adventures	Friday, 2 Jul	Series 1	Episode 5	Andy And The Chimps	6:47 PM - 7:02 PM	15 mins	15	When Andy inadvertently loses some kapok tree seeds that his boss, Mr Hammond, was hoping to plant in the chimp enclosure, it's up to Andy to jet off to Africa in his safari-mobile and track down some more.
9	2021-07-02	Dino Dana	Friday, 2 Jul	Series 4	Episode 19	Prehistoric Hospital	7:02 PM - 7:14 PM	12 mins	12	Grandma is in the hospital with a hurt knee. Meanwhile, Dana wants to help and goes outside to see how dinosaurs and other prehistoric creatures took care of their sick and injured.
9	2021-07-02	Odd Squad	Friday, 2 Jul	Series 1	Episode 94	Flatastrophe	7:15 PM - 7:31 PM	16 mins	16	Olive and Otto must stop Fladam, a villain with a vendetta against cubes.
10	2021-07-03	Rainbow Chicks	Saturday, 3 Jul	Series 1	Episode 25	Building Blocks	5:00 AM - 5:07 AM	7 mins	7	Cherry, Orange and Lemon are using building blocks to build a huge castle.
10	2021-07-03	Timmy Time	Saturday, 3 Jul	Series 1	Episode 42	Timmy's Tins	5:08 AM - 5:20 AM	12 mins	12	Osbourne is recycling the rubbish, and Timmy gets excited by the possibilities for turning old tin cans into toys but what will Timmy do when it's time for the rubbish to go back in the bins?
10	2021-07-03	The Furchester Hotel	Saturday, 3 Jul	Series 4	Episode 16	The Fairytail Festival	5:20 AM - 5:32 AM	12 mins	12	It's the Fairytale Festival at the Furchester Hotel and all fairytale characters are there to go to the Grand Ball, but when the Big Bad Wolf turns up everyone is scared that he will blow down the hotel!
10	2021-07-03	Wallykazam!	Saturday, 3 Jul	Series 1	Episode 2	Castle Caper	5:33 AM - 5:57 AM	24 mins	24	Wally uses the magic stick to make Norville his very own castle, filled with everything dragons love. But then Bobgoblin takes over the castle and declares himself king!
10	2021-07-03	Little Ted's Big Adventure	Saturday, 3 Jul	Series 1	Episode 3	Tall Ship	5:57 AM - 5:59 AM	2 mins	2	Little Ted and his friend Teo go on another big adventure. This time it's on a type of sailboat called a tall ship. With the wind in their sails, they set out to sea.
10	2021-07-03	Sesame Street	Saturday, 3 Jul	Series 46	Episode 31	The Good Sport	6:00 AM - 6:29 AM	29 mins	29	Elmo learns how to win and lose gracefully while playing Hot Potato with Abby.
10	2021-07-03	Digby Dragon	Saturday, 3 Jul	Series 2	Episode 12	The Dragon's Amulet	6:30 AM - 6:41 AM	11 mins	11	Chips puts on a mystical amulet and grows wings. Digby can't wait to have his turn with the amulet but Chips has become super selfish and won't share.
10	2021-07-03	The Hive	Saturday, 3 Jul	Series 2	Episode 27	Being Grown Up	6:41 AM - 6:48 AM	7 mins	7	Rubee & Debee decide they want to be grown up just like Bobee & find out how to make Debee's birthday party properly grown up. But it turns out being grown up isn't as much fun as they thought...
10	2021-07-03	Bob The Builder	Saturday, 3 Jul	Series 2	Episode 29	In Too Deep	6:48 AM - 6:59 AM	11 mins	11	When Scoop slides and gets stuck in the middle of the drained marina, he must work out a way to grip the slippery ground.
10	2021-07-03	Octonauts	Saturday, 3 Jul	Series 3	Episode 10	The Octonauts And The Mudskippers	7:00 AM - 7:11 AM	11 mins	11	The Octonauts attempt to keep the peace amongst a trio of mudskippers whose home has been flooded.
10	2021-07-03	Hey Duggee	Saturday, 3 Jul	Series 1	Episode 48	The Sewing Badge	7:12 AM - 7:19 AM	7 mins	7	Duggee is sewing a snazzy poncho. The squirrels want to make one too. They all get down to some sewing.
10	2021-07-03	Fireman Sam	Saturday, 3 Jul	Series 8	Episode 5	Elvis In Concert	7:20 AM - 7:32 AM	12 mins	12	Pontypandy is holding a charity concert and Elvis is going to be the star act. Steele is pleased that it's not him - performing in front of a crowd is his worst nightmare - give him a blazing inferno any day of the week.
10	2021-07-03	Dog Loves Books	Saturday, 3 Jul	Series 1	Episode 34	Dog Loves Camping	7:32 AM - 7:40 AM	8 mins	8	Dog and Pug decide to go holiday and use Granny Pug's guide to camping. They visit a music festival, a jungle and they go to the top of a mountain although are very happy to return to the bookshop.
10	2021-07-03	Floogals	Saturday, 3 Jul	Series 2	Episode 9	Miniature Golf	7:41 AM - 7:55 AM	14 mins	14	On finding Dad Hooman's golf clubs on the upstairs landing, the Floogals inadvertently send a golf ball bouncing off into the house and have to return it, playing a game of golf themselves in the process.
10	2021-07-03	Peppa Pig	Saturday, 3 Jul	Series 2	Episode 9	The Time Capsule	7:55 AM - 8:01 AM	6 mins	6	Madame Gazelle shows Peppa and her school friends how to make a time capsule. The children discover that their parents made a time capsule with Madame Gazelle many, many years ago. And now it is time to open it up.
10	2021-07-03	Bluey	Saturday, 3 Jul	Series 1	Episode 44	Mums And Dads	8:01 AM - 8:09 AM	8 mins	8	When Indy and Rusty play Mums and Dads, they can't agree on who should go to work, so they part company. Indy has a hard time finding a babysitter, while Bluey makes Rusty her baby.
10	2021-07-03	The Adventures of Paddington	Saturday, 3 Jul	Series 1	Episode 11	Paddington And The Balloons	8:10 AM - 8:21 AM	11 mins	11	Jonathan has lost his balloon. Paddington tries to get him a new one but accidentally ends up flying all over London. How will he get down? Pigeonton get help!
10	2021-07-03	Nella The Princess Knight	Saturday, 3 Jul	Series 2	Episode 19	The Knights Of The Sparkly Table	8:21 AM - 8:34 AM	13 mins	13	Nella and her friends are sent on a mysterious quest by Nella's Aunt Winnie to unlock a knightly surprise.
10	2021-07-03	Brave Bunnies	Saturday, 3 Jul	Series 1	Episode 52	Happy Snow Year!	8:35 AM - 8:42 AM	7 mins	7	The Brave Bunnies arrive at a Forest, ablaze with autumn colours, where Bop and Boo bump into their best bear friend, Barry.
10	2021-07-03	Olobob Top	Saturday, 3 Jul	Series 1	Episode 22	Leaf Show	8:42 AM - 8:47 AM	5 mins	5	When everyone joins in at the Leaf Show there's no one left in the audience, until the Olobobs create Happy Clappy.
10	2021-07-03	Bananas In Pyjamas	Saturday, 3 Jul	Series 2	Episode 138	The Spaceship	8:47 AM - 9:00 AM	13 mins	13	Rat thinks that Space People have landed in Cuddlestown!
10	2021-07-03	Play School	Saturday, 3 Jul	Series 2020	Episode 14	Where I Belong: 4	9:01 AM - 9:30 AM	29 mins	29	Karen and Teo build a nature mandala to make a frog pond. They visit Banksy's friends at the playground and then we're off to the "Quick-As-Can-Be-Grand Prix" with the toys! Through The Windows, we meet many special friends.
10	2021-07-03	Sesame Street	Saturday, 3 Jul	Series 51	Episode 6	Holiday At Hooper's	9:30 AM - 9:59 AM	29 mins	29	When Elmo and Baby Bear are disappointed that they can't celebrate the holidays as they planned, Alan wonders if he and Nina can make Hooper's more festive.
10	2021-07-03	Ready, Steady, Wiggle!	Saturday, 3 Jul	Series 1	Episode 23	Emma's Missing Bow	10:00 AM - 10:12 AM	12 mins	12	Emma can't find her favourite bow! The Wiggles call the famous French detective Dr Simeon to help solve the mystery, and it turns out the answer might just be right under their noses!
10	2021-07-03	Play School Show Time	Saturday, 3 Jul	Series 1	Episode 6	Costa Georgiadis: Wiggerly Woo / Worm At The Bottom Of My Garden	10:12 AM - 10:17 AM	5 mins	5	Gardening Guru Costa Georgiadis gets down in the Play School garden with "Worm at the bottom of my garden & Wigglerly Woo".
10	2021-07-03	Molly And Mack	Saturday, 3 Jul	Series 1	Episode 10	Alice's Film	10:17 AM - 10:32 AM	15 mins	15	Molly decides to make a film with Alice to cheer her up, but all sorts of things go wrong and then Mack manages to erase the film completely. How can Molly save the day?
10	2021-07-03	Charlie And Lola	Saturday, 3 Jul	Series 2	Episode 4	This Is Actually My Party	10:32 AM - 10:44 AM	12 mins	12	Lola is determined to make Charlie's birthday party the best party ever! The problem is that Lola's idea of a good party is fairycakes, dancing and pink things, whereas Charlie prefers monsters and things that go squidge!
10	2021-07-03	Hoopla Doopla!	Saturday, 3 Jul	Series 1	Episode 42	Robot	10:45 AM - 10:58 AM	13 mins	13	Bop promises to build a giant robot but it's more difficult than he thought. Not wanting to disappoint his friends, Bop dresses up in a giant robot costume instead.
10	2021-07-03	Daniel Tiger's Neighbourhood	Saturday, 3 Jul	Series 3	Episode 29	Daniel Takes His Time	10:58 AM - 11:10 AM	12 mins	12	Grandpere is visiting Daniel and they are baking raisin bread together. Daniel learns that sometimes it's good to take your time, and it can be worth the wait.
10	2021-07-03	Bing	Saturday, 3 Jul	Series 1	Episode 5	Ducks	11:10 AM - 11:17 AM	7 mins	7	Bing and Sula go to the park to feed the ducks. Sula is very good at standing quietly and giving the ducks just the right amount of food.
10	2021-07-03	Patchwork Pals	Saturday, 3 Jul	Series 1	Episode 12	Patchwork Sloth	11:17 AM - 11:21 AM	4 mins	4	Patchwork Sloth has a problem: he can't sleep! Will the Patchwork Pals find a way to help him?
10	2021-07-03	Twirlywoos	Saturday, 3 Jul	Series 1	Episode 34	High And Low	11:21 AM - 11:32 AM	11 mins	11	The Twirlywoos learn about High and Low when they watch a lady trying to hang a mirror at the right height. Back in the Boat, the Twirlywoo Screen gives them a seesaw to play with.
10	2021-07-03	This Is Scarlett And Isaiah	Saturday, 3 Jul	Series 1	Episode 52	Milking A Cow	11:33 AM - 11:40 AM	7 mins	7	Isaiah visits the Agricultural Museum and gets the cutest task of all - feeding the baby animals! First Isaiah bottle feeds the baby lambs, and then he learns how to milk a cow and how to feed the calves.
10	2021-07-03	Sally & Possum	Saturday, 3 Jul	Series 5	Episode 6	Possum Sees Double	11:40 AM - 12:01 PM	21 mins	21	Reflections are remarkable. Possum enjoys learning about mirrors. But what is going on in the yard? Is this a reflection too?
10	2021-07-03	Teletubbies	Saturday, 3 Jul	Series 2	Episode 5	Honk Honk	12:02 PM - 12:14 PM	12 mins	12	The Teletubbies hear a 'honk honk' in the distance and the Tubby Car approaches. The Tubby Car drives the Teletubbies across Teletubbyland as they sing the Tubby Car song.
10	2021-07-03	In The Night Garden	Saturday, 3 Jul	Series 4	Episode 93	Upsy Daisy Only Wants To Sing	12:15 PM - 12:43 PM	28 mins	28	Upsy Daisy is singing with her megaphone in the garden.
10	2021-07-03	Tik Tak	Saturday, 3 Jul	Series 1	Episode 25	Episode 25	12:43 PM - 12:48 PM	5 mins	5	Cognitive development series for toddlers using non-verbal, non-narrative imagery, music and games. Explore a theatre of dancing shopping carts, a puzzle of a wild boar and watch as Book Boy makes a climbing wall.
10	2021-07-03	Clangers	Saturday, 3 Jul	Series 2	Episode 25	The Forgotten Tunnel	12:48 PM - 12:59 PM	11 mins	11	Granny, Tiny and Small go on a trip that leads them to a forgotten tunnel. They are fascinated by the things they find there, and by the strange sounds they can hear.
10	2021-07-03	Guess How Much I Love You	Saturday, 3 Jul	Series 2	Episode 1	Little Green Worm	1:00 PM - 1:11 PM	11 mins	11	Little Nutbrown Hare and Little Field Mouse befriend a little green caterpillar but aren't prepared for the changes it will undergo.
10	2021-07-03	Baby Jake	Saturday, 3 Jul	Series 2	Episode 10	Baby Jake Loves Waving	1:11 PM - 1:24 PM	13 mins	13	Baby Jake and Nibbles the Rabbit ride Scamp the Scooter on a countryside adventure. Baby Jake loves waving at everything they pass.
10	2021-07-03	Miffy's Adventures Big And Small	Saturday, 3 Jul	Series 3	Episode 13	Grunty's Grumpy Day	1:25 PM - 1:40 PM	15 mins	15	Grunty is having a grumpy day - which is not like Grunty at all! Miffy sets out to find out what's wrong with her friend - and what she can do to make her feel better.
10	2021-07-03	Pablo	Saturday, 3 Jul	Series 2	Episode 26	The Toy Shop	1:40 PM - 1:55 PM	15 mins	15	Pablo wants to play now, but is sad to discover all the toys in the toy shop are getting ready to go to sleep for the night. It's almost closing time. What can he do?
10	2021-07-03	Becca's Bunch	Saturday, 3 Jul	Series 1	Episode 41	Becca's Big Decision	1:55 PM - 2:06 PM	11 mins	11	Becca wins three golden tickets to go up in Uncle Ned's hot air balloon, and must decide which two members of the Bunch will come with her but she achieves the impossible and leaves no one behind.
10	2021-07-03	Wanda And The Alien	Saturday, 3 Jul	Series 1	Episode 40	Tickles	2:06 PM - 2:16 PM	10 mins	10	Wanda and Alien discover Alien is not ticklish. They try everything from squirrels' tails to Owl's feather but nothing works. Wanda realises it's not what he is tickled with; it's where he is tickled that will make him laugh.
10	2021-07-03	Get Grubby Tv	Saturday, 3 Jul	Series 2	Episode 19	Holiday	2:17 PM - 2:30 PM	13 mins	13	A simple mistake by Costa sends Garth the gnome off on a one-way holiday. Can scrapboy's latest invention save the day? Or does a mystery tin can phone caller hold the key to Garth's return?
10	2021-07-03	Book Hungry Bears	Saturday, 3 Jul	Series 1	Episode 10	Crystal Imagines	2:30 PM - 2:41 PM	11 mins	11	The Bears explore all the ways they can move their bodies. In pretend play, they copy the movements and positions of other animals. Crystal learns that she can express her imagination through movement.
10	2021-07-03	Dinosaur Train	Saturday, 3 Jul	Series 2	Episode 41	The Egg Stealer	2:42 PM - 2:54 PM	12 mins	12	Buddy and Don stumble upon a mystery when they find unhatched eggs on their beach. The mystery grows when some of the eggs are stolen.
10	2021-07-03	Numberblocks	Saturday, 3 Jul	Series 1	Episode 35	Zero	2:55 PM - 3:03 PM	8 mins	8	When there's nothing there to count and none is the amount, nobody does it better than Zero.
10	2021-07-03	Molly Of Denali	Saturday, 3 Jul	Series 1	Episode 37	Climb Every Mountain / Happy Trails	3:03 PM - 3:30 PM	27 mins	27	Molly invites Oscar to go mountain climbing with her and Grandpa Nat, but a fear of heights makes Oscar unsure he can do it. / Travis the tourist returns to Qyah to photograph a "rare" willow ptarmigan.
10	2021-07-03	Play School	Saturday, 3 Jul	Series 2020	Episode 9	Rain, Hail Or Shine: 4	3:30 PM - 3:54 PM	24 mins	24	Kiya & Jemima board a train at Tennant Creek in the Northern Territory! Join Michelle & Teo as we spot some native animals in the Simpson Desert, South Australia, & eat some bush jam! Through The Windows, we visit the desert.
10	2021-07-03	Justine Clarke: I Like To Sing!	Saturday, 3 Jul	Series 1	Episode 13	I Am A…	3:54 PM - 3:59 PM	5 mins	5	Play School presenter Justine Clarke sings songs for and with children.
10	2021-07-03	Bananas In Pyjamas	Saturday, 3 Jul	Series 1	Episode 42	The Surprise	4:00 PM - 4:12 PM	12 mins	12	When the Bananas arrive home from their holidays they get a very big surprise.
10	2021-07-03	The Wiggles World	Saturday, 3 Jul	Series 1	Episode 19	Hot Dog	4:12 PM - 4:24 PM	12 mins	12	At Le James Cafe, James and Paul the Dancing Waiter serve up vegan hot dogs. Hot vegan diggity dog! The Wiggles play with blocks, building a wonderful creation. Can Anthony put the last block on top?
10	2021-07-03	Go Jetters	Saturday, 3 Jul	Series 3	Episode 39	Mars Mission, Chile	4:25 PM - 4:36 PM	11 mins	11	Ubercorn, Foz and Xuli helping NASA test their Mars Rover in the Atacama Desert. Ubercorn explains in his funky facts: this is the oldest and driest desert in the world.
10	2021-07-03	Noddy Toyland Detective	Saturday, 3 Jul	Series 2	Episode 10	The Case Of The Missing Banner	4:36 PM - 4:48 PM	12 mins	12	The banner for Revs' Air show has disappeared. Where can it be? Could someone be trying to spoil Revs' show? Noddy investigates.
10	2021-07-03	Play School Story Time	Saturday, 3 Jul	Series 1	Episode 2	Ducks Away! With Emma Watkins	4:48 PM - 4:56 PM	8 mins	8	Snuggle up with Emma Wiggle on the Story Time couch as she reads the quacking new classic picture book 'Ducks Away!' by Mem Fox and Judy Horacek alongside Play School's Joey!
10	2021-07-03	Olobob Top	Saturday, 3 Jul	Series 1	Episode 45	Cold	4:57 PM - 5:02 PM	5 mins	5	The Olobobs Tree is too cold so they make Fluffy who shows them that a huge hug from everyone is all their Tree needs.
10	2021-07-03	Pj Masks	Saturday, 3 Jul	Series 1	Episode 20	Catboy And The Teeny Weeny Ninjalino	5:02 PM - 5:14 PM	12 mins	12	When the PJ Masks discover a super teeny Ninjalino in HQ, Owlette and Gekko want to help him, but Catboy worries that he's up to no good. Catboy needs to learn to trust the Ninjalino in time to save the day together.
10	2021-07-03	Kiri And Lou	Saturday, 3 Jul	Series 1	Episode 17	Stuck	5:15 PM - 5:24 PM	9 mins	9	Kiri loves to swing on vines, but one day a vine breaks and she flies through the air and gets stuck in a tree. Who is going to rescue her?
10	2021-07-03	Kangaroo Beach	Saturday, 3 Jul	Series 1	Episode 6	Lighthouse Storm	5:25 PM - 5:36 PM	11 mins	11	Frizzy leads Bondi and the cadets on a dangerous journey into the hills to replace the lighthouse bulb during a storm.
10	2021-07-03	The Wonder Gang	Saturday, 3 Jul	Series 1	Episode 1	The Wonder Gang And The Kangaroo Question	5:36 PM - 5:49 PM	13 mins	13	Willow, Whyla and Wes need to find out why kangaroos have pouches. Along the way, their quokka pals Quinton, Quidget and Quest learn they have something in common with kangaroos - they're all marsupials!
10	2021-07-03	Peppa Pig	Saturday, 3 Jul	Series 8	Episode 9	Funny Music	5:50 PM - 5:56 PM	6 mins	6	Daddy Pig has a new synthesiser. Peppa, George and Mummy Pig have fun finding and sampling sounds from around the house.
10	2021-07-03	Remy & Boo	Saturday, 3 Jul	Series 1	Episode 35	Buccaneers Of Dolphin Bay	5:56 PM - 6:11 PM	15 mins	15	Remy, Mia and Nikhil are all determined to be the one and only Captain of the Buccaneers, until they realise that being Captain is about more than just being the best.
10	2021-07-03	School Of Roars	Saturday, 3 Jul	Series 2	Episode 18	Boring Box	6:11 PM - 6:19 PM	8 mins	8	The monsters have to use their imaginations when Miss Grizzlesniff gives them a cardboard box to play with.
10	2021-07-03	Bluey	Saturday, 3 Jul	Series 2	Episode 34	Bin Night	6:20 PM - 6:28 PM	8 mins	8	Bluey, Bingo and Dad always take out the bins. Over a few weeks, Bingo tells Dad about a new kid at kindy who is mean to her and Mum offers some good advice.
10	2021-07-03	Shaun The Sheep	Saturday, 3 Jul	Series 2	Episode 10	Lock Out	6:28 PM - 6:36 PM	8 mins	8	While preparing for bed, the Farmer manages to lock himself out of the house and is stuck outside in his pyjamas. He decides to spend the night in the barn but his incessant snoring drives the flock mad.
10	2021-07-03	Fireman Sam	Saturday, 3 Jul	Series 10	Episode 25	The Treasure Of Pontypandy Pete	6:36 PM - 7:02 PM	26 mins	26	When Sam tells the kids the story of Pontypandy Pete's Treasure, Norman desperately wants to find it. Little does he know, that Joe's latest invention (a small submersible), will run out of power.
10	2021-07-03	Dino Dana	Saturday, 3 Jul	Series 4	Episode 20	Bugasaurus	7:02 PM - 7:14 PM	12 mins	12	Dad is trying to have a nap after a long night up with Dexter before he has to go to work. However a fly is in the apartment and is driving him crazy.
10	2021-07-03	Sir Mouse	Saturday, 3 Jul	Series 1	Episode 22	Dragon's Birthday	7:15 PM - 7:31 PM	16 mins	16	On Dragon's Birthday, Mouse is not happy when the others bring bigger presents than hers. She is so jealous, she ruins the festivities.
11	2021-07-04	Rainbow Chicks	Sunday, 4 Jul	Series 1	Episode 26	Photographs	5:00 AM - 5:07 AM	7 mins	7	Cherry is taking pictures for the Cloud Island. She meets Violet and wants to take a photo for Violet.
11	2021-07-04	Timmy Time	Sunday, 4 Jul	Series 1	Episode 43	Timmy And The Robot	5:08 AM - 5:20 AM	12 mins	12	Finlay brings his clockwork robot to Nursery, but as he and Timmy play it gets broken. So they make a robot costume for Timmy out of some cardboard boxes.
11	2021-07-04	The Furchester Hotel	Sunday, 4 Jul	Series 4	Episode 17	Munching Moths	5:20 AM - 5:33 AM	13 mins	13	A moth called Mr Munch & his baby larvae check into the hotel & immediately holes start appearing in everyone's clothes at the hotel! The Furchesters need to find a way to stop the babies from eating all the fabric, and fast!
11	2021-07-04	Wallykazam!	Sunday, 4 Jul	Series 1	Episode 3	The Rock Can Talk	5:33 AM - 5:56 AM	23 mins	23	Wally uses a magic word to make a rock spring to life. Her name is Rockelle, and she knows where a treasure is buried! She leads Wally and Norville on a treasure hunt.
11	2021-07-04	Little Ted's Big Adventure	Sunday, 4 Jul	Series 1	Episode 4	Dump Truck	5:57 AM - 6:00 AM	3 mins	3	Little Ted and his friend Rachael go on another big adventure. This time they're riding in a dump truck. When they reach their destination the dump truck tips up and empties its tray full of sand.
11	2021-07-04	Sesame Street	Sunday, 4 Jul	Series 46	Episode 32	Sesame Ocean	6:00 AM - 6:28 AM	28 mins	28	Abby turns Sesame Street into a magical ocean so Dorothy can swim anywhere she likes. When Dorothy disappears, Elmo and Abby follow clues to find her.
11	2021-07-04	Digby Dragon	Sunday, 4 Jul	Series 2	Episode 13	Fern Frenzy	6:28 AM - 6:39 AM	11 mins	11	Fizzy leaves her precious fern in Digby's care but he neglects to follow her careful instructions and the fern takes on a life of its own!
11	2021-07-04	The Hive	Sunday, 4 Jul	Series 2	Episode 28	Lost Bees	6:40 AM - 6:47 AM	7 mins	7	Mr Grasshopper organises a navigation lesson and Buzzbee, Jasper, Rubee and Debee make it a race. But they get too competitive and play tricks on each other and the girls end up getting lost.
11	2021-07-04	Bob The Builder	Sunday, 4 Jul	Series 2	Episode 30	The Dash Lightning Experience	6:48 AM - 7:00 AM	12 mins	12	When a container full of movie props intended for Dash Lightning's fun ride goes missing, Muck must track them down and get them to the right place.
11	2021-07-04	Octonauts	Sunday, 4 Jul	Series 3	Episode 11	The Octonauts And The Harbour Seal	7:00 AM - 7:11 AM	11 mins	11	When Peso's patient, a remora fish, mysteriously disappears, the Octonauts enlist a unique undersea detective - a harbour seal.
11	2021-07-04	Hey Duggee	Sunday, 4 Jul	Series 1	Episode 49	The Surprise Badge	7:12 AM - 7:20 AM	8 mins	8	Duggee and the squirrels have bought Hennie a present for her birthday, but first they need to wrap it up. It's very big and will need rather a lot of paper. The Squirrels each choose some colourful paper and get wrapping.
11	2021-07-04	Fireman Sam	Sunday, 4 Jul	Series 8	Episode 6	Mandy At Sea	7:20 AM - 7:32 AM	12 mins	12	Mandy wants to be a yachtswoman. Charlie has been teaching Mandy to sail and it's time for her first solo voyage. Meanwhile, Penny has started to train Elvis on how to fix things.
11	2021-07-04	Dog Loves Books	Sunday, 4 Jul	Series 1	Episode 35	Dog Loves Enid Brighton	7:32 AM - 7:40 AM	8 mins	8	Pug wants to write exciting stories and our two friends meet Enid Brighton. She has a very vivid imagination and they go an adventure to solve all of her mysteries.
11	2021-07-04	Floogals	Sunday, 4 Jul	Series 2	Episode 10	Lemonade	7:40 AM - 7:54 AM	14 mins	14	When Boomer accidentally knocks over Girl Hooman's jug of homemade lemonade, the Floogals must replace it. In Floogal-style they figure out how to make a new batch and fill the jug in the nick of time.
11	2021-07-04	Peppa Pig	Sunday, 4 Jul	Series 2	Episode 10	Rock Pools	7:55 AM - 8:01 AM	6 mins	6	Peppa and George are at the seaside. Peppa and George like sandy beaches, but this is a different kind of beach, with lots of rocks and little rock pools to explore.
11	2021-07-04	Bluey	Sunday, 4 Jul	Series 1	Episode 39	Hide And Seek	8:01 AM - 8:09 AM	8 mins	8	It's time for a family game of hide and seek! Everyone hides, while Bluey counts to twenty, but will she be able to stay focused on the game and not get distracted by all her toys?
11	2021-07-04	The Adventures of Paddington	Sunday, 4 Jul	Series 1	Episode 12	Paddington And The Wardrobe	8:10 AM - 8:21 AM	11 mins	11	Paddington is accidentally delivered inside a wardrobe to Mr Curry's house. How will he get out before being discovered?
11	2021-07-04	Nella The Princess Knight	Sunday, 4 Jul	Series 2	Episode 20	Knights To The Rescue	8:21 AM - 8:34 AM	13 mins	13	When Nella and her friends all get new knightly tools, Blaine is worried that his isn't as good as the others.
11	2021-07-04	Brave Bunnies	Sunday, 4 Jul	Series 1	Episode 33	Monkey See, Monkey Do	8:35 AM - 8:42 AM	7 mins	7	During a Jungle stop, Bop and Boo play 'Follow the Leader.' Chika and Chuka drop by, and the Bunnies invite their monkey friends to play, too
11	2021-07-04	Olobob Top	Sunday, 4 Jul	Series 1	Episode 23	Goldy Treasure	8:42 AM - 8:47 AM	5 mins	5	Playing pirates is fun, especially with the help of Ladybaard and some Goldy Glitter Fruit!
11	2021-07-04	Bananas In Pyjamas	Sunday, 4 Jul	Series 2	Episode 139	The Song	8:48 AM - 9:00 AM	12 mins	12	The Bananas and Teddies are happy to have Rat join them to perform a song until they find out what a terrible singer he is!
11	2021-07-04	Play School	Sunday, 4 Jul	Series 2020	Episode 15	Where I Belong: 5	9:01 AM - 9:29 AM	28 mins	28	Abi & Zindzi learn how to make a wall cake for Humpty's birthday party! They create pictures with shapes for party decorations and visit Banksy's preschool. Through The Windows, we look at how teachers help us learn and grow!
11	2021-07-04	Sesame Street	Sunday, 4 Jul	Series 51	Episode 7	It's Sesame Circus	9:30 AM - 10:00 AM	30 mins	30	Elmo wonders what amazing and exciting act he can perform for Sesame Circus, but he's struggling to figure it out.
11	2021-07-04	Ready, Steady, Wiggle!	Sunday, 4 Jul	Series 1	Episode 25	Is That Lachy?	10:00 AM - 10:16 AM	16 mins	16	Emma has a brand new alarm clock to give to one of her friends. Have fun putting the clues together and try to guess who Emma's present is for! The rest of The Wiggles are busy learning new dance moves, singing 'I Stamp'.
11	2021-07-04	Molly And Mack	Sunday, 4 Jul	Series 1	Episode 11	Locked	10:16 AM - 10:31 AM	15 mins	15	Just before the visit of a VIP Mack accidently locks the adults in Moira's office and they can't escape. Luckily Molly has an idea and the kids take over.
11	2021-07-04	Charlie And Lola	Sunday, 4 Jul	Series 2	Episode 5	How Many More Minutes?	10:32 AM - 10:44 AM	12 mins	12	Long car journeys and rainy days can be pretty boring, but a dentist's waiting room is definitely the most boring place of all! The lady at the desk seems determined to ruin any fun that Charlie and Lola start to have.
11	2021-07-04	Hoopla Doopla!	Sunday, 4 Jul	Series 1	Episode 44	The Hungry Dragon	10:45 AM - 10:57 AM	12 mins	12	Everyone in Hoopla loves the dragon boat festival, especially Jango who loves it because Mimi makes delicious sticky rice dumplings. Jango sneakily eats all the dumplings & pretends that there is a hungry dragon in Hoopla.
11	2021-07-04	Daniel Tiger's Neighbourhood	Sunday, 4 Jul	Series 3	Episode 30	Sometimes It's Good To Go Slow	10:57 AM - 11:09 AM	12 mins	12	Daniel's class is going on a nature walk. The group learns that sometimes it's good to go slow: seeing, hearing, and smelling the environment around you. You never know what you'll find!
11	2021-07-04	Bing	Sunday, 4 Jul	Series 1	Episode 6	Smoothie	11:10 AM - 11:22 AM	12 mins	12	It's snack time for Bing but the only banana left is too mushy to eat. Flop suggests making a smoothie with it instead.
11	2021-07-04	Twirlywoos	Sunday, 4 Jul	Series 1	Episode 35	Outside	11:22 AM - 11:33 AM	11 mins	11	The Twirlywoos see a man take his chair out into the garden, and decide to bring some more things outside. Meanwhile, Peekaboo gets stuck outside the boat! Is Peekaboo able to get back in without being discovered?
11	2021-07-04	This Is Scarlett And Isaiah	Sunday, 4 Jul	Series 1	Episode 1	This Is Scarlett Making Potato Chips	11:33 AM - 11:39 AM	6 mins	6	Scarlett visits a local farm and picks potatoes by hand. She also gets to pick them by riding a big machine called the potato harvester. After picking the potatoes, she heads to the kitchen and makes crunchy potato chips.
11	2021-07-04	Sally & Possum	Sunday, 4 Jul	Series 5	Episode 7	Possum's Map	11:40 AM - 12:01 PM	21 mins	21	Where is that wheelbarrow? If only there was a way of showing where it is. Possum and Sally find a great way to locate the wheelbarrow and everything else in the yard.
11	2021-07-04	Teletubbies	Sunday, 4 Jul	Series 2	Episode 6	Not Enough	12:01 PM - 12:14 PM	13 mins	13	The Teletubbies are about to go on the Tubby Custard Ride with the hat, bag, ball and scooter when they realise there is not enough room. The Noo-noo looks after their things.
11	2021-07-04	In The Night Garden	Sunday, 4 Jul	Series 4	Episode 94	Tombliboos Busy Ninky Nonk Day	12:14 PM - 12:42 PM	28 mins	28	The Tombliboos are riding on the Ninky Nonk - what a bouncy ride! The Ninky Nonk stops in some very lovely parts of the garden and now the Ninky Nonk has stopped again.
11	2021-07-04	Tik Tak	Sunday, 4 Jul	Series 1	Episode 26	Episode 26	12:43 PM - 12:48 PM	5 mins	5	Cognitive development series for toddlers using non-verbal, non-narrative imagery, music and games. Explore a food mosaic of a log cabin and watch as a chameleon plays with a colourful spider and Book Girl makes a drone.
11	2021-07-04	Clangers	Sunday, 4 Jul	Series 2	Episode 26	The Moon Whale	12:48 PM - 12:59 PM	11 mins	11	The Clangers hear a strange new sound coming from the sky - it is a Moon Whale, a rare and beautiful creature that none of them except Granny, has ever seen before.
11	2021-07-04	Guess How Much I Love You	Sunday, 4 Jul	Series 2	Episode 2	Make A Rainbow	1:00 PM - 1:12 PM	12 mins	12	Little Nutbrown Hare and Little Field Mouse see a beautiful rainbow. When it disappears before Big Nutbrown Hare can see it, they recreate it for him with flowers.
11	2021-07-04	Baby Jake	Sunday, 4 Jul	Series 2	Episode 11	Baby Jake Loves Space Painting	1:12 PM - 1:24 PM	12 mins	12	Astronaut Jake is in space when he spots blobs of coloured space paint which splat onto the spaceship!
11	2021-07-04	Miffy's Adventures Big And Small	Sunday, 4 Jul	Series 3	Episode 14	Miffy On Safari	1:25 PM - 1:38 PM	13 mins	13	Aunt Alice is taking Miffy and Grunty to the Safari Park for a special treat. There's lions, monkeys, and most excitingly of all - a broken down Safari bus!
11	2021-07-04	Pablo	Sunday, 4 Jul	Series 2	Episode 27	Finger Prince	1:38 PM - 1:54 PM	16 mins	16	Pablo is not very happy when some jammy fingerprints appear on his picture, but the fingerprints want to stay. After all, they insist, Pablo made them too!
11	2021-07-04	Becca's Bunch	Sunday, 4 Jul	Series 1	Episode 42	Steven's Surprise	1:55 PM - 2:07 PM	12 mins	12	Mayor Ladymaus wants to reward Steven De Gannet with a new beach watch tower, but Sylvia finds it's nearly impossible to keep the surprise a secret from Steven.
11	2021-07-04	Wanda And The Alien	Sunday, 4 Jul	Series 1	Episode 41	A Place To Play	2:07 PM - 2:17 PM	10 mins	10	Wanda and Alien are trying to play a game of cards with a bit of peace and quiet but they keep getting interrupted by everyone. They decide to build a den using Alien's magic so they can sit and play together.
11	2021-07-04	Get Grubby Tv	Sunday, 4 Jul	Series 2	Episode 20	The Regeneration	2:17 PM - 2:30 PM	13 mins	13	dirtgirl cracks scrapboy's pirate code unlocking a rethink of the three arrhs joke. dirtgirl reboots the 3Rs conversation to reduce the use of the recycling message.
11	2021-07-04	Book Hungry Bears	Sunday, 4 Jul	Series 1	Episode 11	Crystal And The Crock-a-doodle-don't	2:30 PM - 2:41 PM	11 mins	11	Crystal expects a rooster to crow when the sun comes up but learns her new friend wants to finish his morning routine first. The Bears learn that routines can make you feel ready to accomplish your task.
11	2021-07-04	Dinosaur Train	Sunday, 4 Jul	Series 2	Episode 42	Old Reliable	2:42 PM - 2:54 PM	12 mins	12	Mr Pteranodon and Mr Lambeosaurus take all the kids to see a field of geysers - holes in the ground that hot water shoots out from!
11	2021-07-04	Numberblocks	Sunday, 4 Jul	Series 1	Episode 36	Now We Are Six To Ten	2:55 PM - 3:02 PM	7 mins	7	Are you sitting comfortably? Then we'll begin a bedtime story all about Numberblocks Six to Ten.
11	2021-07-04	Molly Of Denali	Sunday, 4 Jul	Series 1	Episode 38	By Sled Or Snowshoe / The Shortest Birthday	3:03 PM - 3:30 PM	27 mins	27	Grandpa Nat and Nina are out in the field observing an active volcano when it erupts! / It's winter solstice and Trini's birthday. Molly and Tooey have planned the perfect present - a trip to Qyah's best bird-watching spot.
11	2021-07-04	Play School	Sunday, 4 Jul	Series 2020	Episode 10	Rain, Hail Or Shine: 5	3:30 PM - 4:00 PM	30 mins	30	Kiya & Jemima visit Noongar Country in Western Australia! Join Rachael & Hunter with Teresa Moore as they go on a numbat adventure & bake delicious chocolate river mint brownies. Through The Windows, we learn about the wind.
11	2021-07-04	Bananas In Pyjamas	Sunday, 4 Jul	Series 1	Episode 43	Amy's Package	4:00 PM - 4:12 PM	12 mins	12	When the Bananas agree to take a package to Amy they discover that it presents them with lots of problems!
11	2021-07-04	The Wiggles World	Sunday, 4 Jul	Series 1	Episode 20	Cream Pie Fun	4:12 PM - 4:24 PM	12 mins	12	What's happening in The Wiggles World today? Anthony has made a delicious cream pie and remembers a story from when he was younger. How did Simon and Lachy end up with pie and cream on their faces? Oh, Anthony!
11	2021-07-04	Go Jetters	Sunday, 4 Jul	Series 3	Episode 40	Go Jet Academy, Weather Prediction Predicament	4:25 PM - 4:36 PM	11 mins	11	Cadets all over the island tune in to watch Foz present the first Go Jet Academy weather report. The Go Jetters are using high-tech balloons and sea-buoys to predict the weather and today's forecast is sunny!
11	2021-07-04	Noddy Toyland Detective	Sunday, 4 Jul	Series 2	Episode 11	The Case Of The Annoying Butterflies	4:36 PM - 4:47 PM	11 mins	11	A strange new kind of butterfly is pestering the toys in Toyland - just when Queen Sparkllewings is organising a butterfly ball. Noddy has to find out what's going on fast!
11	2021-07-04	Play School Story Time	Sunday, 4 Jul	Series 1	Episode 3	Where Is Bear? With Nakkiah Lui	4:48 PM - 4:53 PM	5 mins	5	Have you seen bear? Help writer/actor Nakkiah Lui and Play School's Big Ted find 'Bear' in Jonathan Bentley's adventurous and endearing picture book 'Where Is Bear?'
11	2021-07-04	Olobob Top	Sunday, 4 Jul	Series 1	Episode 46	Smart Thing	4:53 PM - 5:01 PM	8 mins	8	Norbet accidentally takes the key ingredient for the Olobob's cake whilst showing off his new Smart Thing, but Chatty Matty manages to find Norbet just in time.
11	2021-07-04	Pj Masks	Sunday, 4 Jul	Series 1	Episode 21	Catboy's Tricky Ticket	5:02 PM - 5:15 PM	13 mins	13	Catboy only has two tickets to the Jayden Houston concert and has to decide which of his best friends to take to the show. Owlette and Gekko offer him presents to sway his decision.
11	2021-07-04	Kiri And Lou	Sunday, 4 Jul	Series 1	Episode 18	Who Is Sleepy Now?	5:15 PM - 5:24 PM	9 mins	9	Kiri and Lou can't sleep. Pania says she'll sing them a song, as long as they stay awake for the whole thing.
11	2021-07-04	Kangaroo Beach	Sunday, 4 Jul	Series 1	Episode 3	Frizzy's Big Show!	5:25 PM - 5:37 PM	12 mins	12	When a TV crew shows up to film real life rescues on Kangaroo Beach, Frizzy vows to become world famous by being rescued.
11	2021-07-04	The Wonder Gang	Sunday, 4 Jul	Series 1	Episode 27	The Wonder Gang And The Octopus Question	5:37 PM - 5:50 PM	13 mins	13	The gang face the question of why an octopus has eight arms. With the help of Quinton, Quidget and Quest, they soon discover that octopuses are one of the most unusual creatures in the ocean.
11	2021-07-04	Peppa Pig	Sunday, 4 Jul	Series 8	Episode 10	Buttercups, Daisies And Dandelions	5:50 PM - 5:56 PM	6 mins	6	Cousin Chloe, Peppa and George pick flowers making daisy-chains and transforming George into a fearsome dandy-lion.
11	2021-07-04	Remy & Boo	Sunday, 4 Jul	Series 1	Episode 36	Super Boo-ster	5:56 PM - 6:11 PM	15 mins	15	Boo becomes super-charged when Remy gives him a snuzzle in his charging dock. Being super-charged is great, but it proves to be problematic when they need Boo to wind down when an important critic visits Shrimpy's.
11	2021-07-04	School Of Roars	Sunday, 4 Jul	Series 2	Episode 19	Funky Frames	6:12 PM - 6:19 PM	7 mins	7	Yummble teases Wingston when he wears his favourite pair of glasses to school.
11	2021-07-04	Bluey	Sunday, 4 Jul	Series 2	Episode 45	Muffin Cone	6:20 PM - 6:27 PM	7 mins	7	When Muffin can't stop sucking her thumb, she has to wear a cone of shame. But the cone gets in her way and she can no longer play 'sandwich shop' with Bluey and Bingo.
11	2021-07-04	Peter Rabbit	Sunday, 4 Jul	Series 1	Episode 33	The Tale Of The Hero Rabbit	6:27 PM - 6:39 PM	12 mins	12	When a band of desperate mice mistake Benjamin for a hero and enlist him to retrieve their stolen peas, Benjamin gets more than he bargained for.
11	2021-07-04	Shaun The Sheep	Sunday, 4 Jul	Series 2	Episode 11	Cheetah Cheater	6:40 PM - 6:47 PM	7 mins	7	A wildlife film inspires Pidsley the cat to play a prank on the flock by disguising himself as a leopard. Shaun is convinced there is a huge beast on the loose and concocts a plan to catch it.
11	2021-07-04	Andy's Safari Adventures	Sunday, 4 Jul	Series 1	Episode 6	Andy And The Grasshopper Mouse	6:47 PM - 7:02 PM	15 mins	15	Andy jets off in his safari-mobile to the Sonoran desert in America in search of a mystery sound and a cactus that accidentally got broken back at Safari World.
11	2021-07-04	Dino Dana	Sunday, 4 Jul	Series 4	Episode 21	Dinosauroid	7:02 PM - 7:14 PM	12 mins	12	When Dana and Saara discover how Troodon could have evolved to become a human-like dinosaur called a "Dinosauroid", the two sisters imagine a series of competitions to determine who was better: Humanoid or Dinosauroid.
11	2021-07-04	Sir Mouse	Sunday, 4 Jul	Series 1	Episode 23	King's Pet	7:15 PM - 7:31 PM	16 mins	16	When King has to leave the castle for a day, he asks Mouse and Dragon to housesit. By accident, Mouse lets King's favourite pet, a falcon, free.
12	2021-07-05	Miffy's Adventures Big And Small	Monday, 5 Jul	Series 3	Episode 1	Miffy's Car Wash	5:07 AM - 5:15 AM	8 mins	8	When a trip to the supermarket leaves the car covered in mud, Miffy and Grunty think it would be fun to wash it clean again - but it's not as easy as it looks!
12	2021-07-05	The Furchester Hotel	Monday, 5 Jul	Series 4	Episode 18	The Wedding Cake Caper	5:16 AM - 5:27 AM	11 mins	11	There's a wedding at the Furchester Hotel and Gonger has made the biggest most beautiful cake ever. Phoebe and Furgus have to carry the cake from the kitchen to the garden, but can they make it with the cake intact?
12	2021-07-05	Hoot Hoot Go!	Monday, 5 Jul	Series 1	Episode 1	The Hootastic Choir	5:27 AM - 5:32 AM	5 mins	5	The Owl Pals are putting on a special concert for their toys - but they can't agree on which song to sing. How are they going to put on the best concert ever for the toys without the right song to sing?
12	2021-07-05	Wallykazam!	Monday, 5 Jul	Series 1	Episode 4	How To Bathe Your Dragon	5:33 AM - 5:57 AM	24 mins	24	Norville falls in mud and needs to take a bath - but dragons don't like baths. Wally turns bath time into a party in order to get his muddy friend clean.
12	2021-07-05	Little Ted's Big Adventure	Monday, 5 Jul	Series 1	Episode 5	Tram	5:57 AM - 5:59 AM	2 mins	2	Little Ted and his friend Teo go on another big adventure. This time they're exploring from the inside of a tram.
12	2021-07-05	Sesame Street	Monday, 5 Jul	Series 46	Episode 33	Don't Get Pushy	6:00 AM - 6:28 AM	28 mins	28	Telly is upset when Rosita pushes Baby Bear by accident because she is too excited; but with the help of her friends on Sesame Street, she learns how to control herself.
12	2021-07-05	Digby Dragon	Monday, 5 Jul	Series 2	Episode 14	Unplugged	6:28 AM - 6:39 AM	11 mins	11	Digby and Chips find a mysterious new toy at the end of a chain. They have epic fun with it, until it breaks. Then they discover it's actually the plug for the lake and Grumpy has become trapped as the lake water drains away!
12	2021-07-05	The Hive	Monday, 5 Jul	Series 2	Episode 29	Sisters	6:40 AM - 6:48 AM	8 mins	8	Rubee decides she wants a sister & tries lots of ways to have one & do sisterly things. But when Debee is hurt because Rubee's been ignoring her, Rubee realises that having a best friend is just as good as having a sister.
12	2021-07-05	Rusty Rivets	Monday, 5 Jul	Series 1	Episode 1	Rusty's Rex Rescue	6:48 AM - 7:00 AM	12 mins	12	When Liam gets trapped atop a tall stack of junk with his stuffed dinosaur, Rusty designs a Jurassic rescue.
12	2021-07-05	Thomas And Friends: Big World! Big Adventures!	Monday, 5 Jul	Series 22	Episode 1	Number One Engine	7:00 AM - 7:11 AM	11 mins	11	Thomas gets into trouble when racing with Hong-Mei, another blue, number one tank engine.
12	2021-07-05	Hey Duggee	Monday, 5 Jul	Series 1	Episode 50	The Teddy Bear Badge	7:12 AM - 7:20 AM	8 mins	8	Duggee and the squirrels take their teddy bears out for a picnic. But hang on - who does that HUGE teddy belong to? Oh! That's not a teddy, it's Beryl and she's a real bear! She wants to join in the fun too!
12	2021-07-05	Ben And Holly's Little Kingdom	Monday, 5 Jul	Series 1	Episode 27	Tooth Fairy	7:20 AM - 7:35 AM	15 mins	15	Ben and Holly are excited when they learn that Nanny Plum is a Tooth Fairy at night, and go along with her to pick up a little girl's tooth. But the little girl is not so little - she's a human and much bigger than them!
12	2021-07-05	Dog Loves Books	Monday, 5 Jul	Series 1	Episode 36	Dog Loves A Small Adventure	7:36 AM - 7:43 AM	7 mins	7	Dog loses his voice and Pug has to read a book. Pug goes on an adventure with the bookshop mice. They enter the body of Dog and find his heart and tummy although Pug loses the bookshop mice.
12	2021-07-05	Floogals	Monday, 5 Jul	Series 2	Episode 11	Camper	7:43 AM - 7:55 AM	12 mins	12	When the Hoomans go on a holiday in a camper the Floogals find themselves along for the ride. But what is this strange, shrunken, moving house? And why would anyone choose to get in one?
12	2021-07-05	Peppa Pig	Monday, 5 Jul	Series 2	Episode 11	Recycling	7:55 AM - 8:01 AM	6 mins	6	Mummy Pig tells Peppa and George that bottles don't go in the bin, they go into a special green box to be recycled. Old newspapers go in a red box and tins go in a blue box. Peppa and George have fun filling the boxes.
12	2021-07-05	Bluey	Monday, 5 Jul	Series 1	Episode 51	Camping	8:01 AM - 8:09 AM	8 mins	8	While on a camping holiday, Bluey makes a new friend called Jean-Luc. Bluey may not understand him, but they find common language playing and hunting for a wild Daddy pig.
12	2021-07-05	The Adventures of Paddington	Monday, 5 Jul	Series 1	Episode 13	Paddington Finds Buried Treasure	8:10 AM - 8:21 AM	11 mins	11	Jonathan and Paddington dig up some broken pottery. It turns out it's not Roman, but a statue made by Mrs Brown. But who broke it? Was it Judy's guilty secret? Or was it Mr Brown?
12	2021-07-05	Nella The Princess Knight	Monday, 5 Jul	Series 2	Episode 21	Winning Friends	8:21 AM - 8:34 AM	13 mins	13	Nella meets her match at Castlehaven's Friendship Games, when a new friend becomes determined to win at any cost.
12	2021-07-05	Brave Bunnies	Monday, 5 Jul	Series 1	Episode 44	Juggle Me This	8:35 AM - 8:42 AM	7 mins	7	Visiting the Jungle, Bop and Boo meet their monkey friends, Chika and Chuka.
12	2021-07-05	Olobob Top	Monday, 5 Jul	Series 1	Episode 24	Sleepover	8:42 AM - 8:47 AM	5 mins	5	Nighttime sounds are scaring Bobble at Deeno's sleepover, until Glow Joe sheds some light on the forest.
12	2021-07-05	Bananas In Pyjamas	Monday, 5 Jul	Series 2	Episode 140	The Jelly Bub	8:48 AM - 9:01 AM	13 mins	13	The Bananas, Morgan and Rat try to win a competition.
12	2021-07-05	Play School: Acknowledgement Of Country	Monday, 5 Jul	-	-	-	9:01 AM - 9:29 AM	28 mins	28	Join Luke, Miranda and Hunter to give an Acknowledgement of Country in this specialEpisode of Play School celebrating Australia's First People.
12	2021-07-05	Sesame Street	Monday, 5 Jul	Series 51	Episode 8	The Return Of The Fairy Tale Helpers	9:30 AM - 10:00 AM	30 mins	30	When the gingerbread house from "Hansel and Gretel" falls, the Fairytale Helpers wonder what might hold the walls together. What if they use frosting? Let's try!
12	2021-07-05	Ready, Steady, Wiggle!	Monday, 5 Jul	Series 1	Episode 26	Hula Hoop Symphony	10:00 AM - 10:16 AM	16 mins	16	The Wiggles have so much fun playing with their hula hoops that they decide to form a hula hoop symphony! Spinning a hula hoop and singing at the same time makes Lachy pretty sleepy, so they need your help to wake him up!
12	2021-07-05	Waffle The Wonder Dog	Monday, 5 Jul	Series 1	Episode 1	Meeting Waffle	10:16 AM - 10:31 AM	15 mins	15	The Brooklyn-Bells get back from their wedding to find a lost pup hiding in the presents.
12	2021-07-05	Charlie And Lola	Monday, 5 Jul	Series 2	Episode 6	I Am Collecting A Collection	10:32 AM - 10:44 AM	12 mins	12	Charlie is only missing one dinosaur from his immaculate collection and it's the hardest one to get... the Gigantasauras! Lola is inspired to start her very own collection, but what should she collect?
12	2021-07-05	Hoopla Doopla!	Monday, 5 Jul	Series 1	Episode 45	In A Fix	10:45 AM - 10:57 AM	12 mins	12	Bop has a lot of things to fix, but today he decides to make things even better than they were before.
12	2021-07-05	Daniel Tiger's Neighbourhood	Monday, 5 Jul	Series 3	Episode 31	Class Trip To The Library	10:57 AM - 11:09 AM	12 mins	12	Daniel and his friends are excited to go on a field trip to the library, but they arrive to find that it's closed. Together, they learn that sometimes plans may change, but they can do things in a different way!
12	2021-07-05	Bing	Monday, 5 Jul	Series 1	Episode 7	Frog	11:10 AM - 11:20 AM	10 mins	10	Bing finds a frog in the garden and wants to keep it so he and Sula make the frog a 'house' in a bucket. But froggy doesn't like her new home and hops out.
12	2021-07-05	Guess How Much I Love You	Monday, 5 Jul	Series 2	Episode 3	The Favourite Tree	11:20 AM - 11:32 AM	12 mins	12	Little Field Mouse and Little Nutbrown Hare's favourite tree falls over in a summer storm. They're sad until they discover the fallen tree provides an exciting new place to explore.
12	2021-07-05	Play School	Monday, 5 Jul	Series 2015	Episode 6	Round And Round: 1	11:32 AM - 11:59 AM	27 mins	27	Join Eddie and Zindzi as they play the 'Spinners Are Grinners' Game Show, decorate hoops, see children spinning in the park through the windows, make and decorate clowns and fly like birds and butterflies.
12	2021-07-05	Teletubbies	Monday, 5 Jul	Series 2	Episode 7	Tickly	12:00 PM - 12:15 PM	15 mins	15	The Teletubbies enjoy doing 'Round and Round the Garden', especially the end of the rhyme where they all tickle each other. The Tiddlytubbies have tickly fun too.
12	2021-07-05	Moon And Me	Monday, 5 Jul	Series 1	Episode 31	Dibillo Coming To Tea	12:15 PM - 12:41 PM	26 mins	26	Mr Onion is very pleased that his best friend Dibillo wants to visit his bridge for tea. Mr Onion waits patiently for his best friend - but where is Dibillo?
12	2021-07-05	Five Minutes More	Monday, 5 Jul	Series 1	Episode 1	Snowy Story	12:42 PM - 12:47 PM	5 mins	5	In the Arctic Circle three explorers realise they can solve their problems by sharing their supplies.
12	2021-07-05	Clangers	Monday, 5 Jul	Series 2	Episode 1	Round And Round	12:47 PM - 12:59 PM	12 mins	12	Mother Clanger closes her garden to visitors to get a bit of peace. She never imagined the problems this would cause for the Soup Dragon and, ultimately, for Major Clanger.
12	2021-07-05	Twirlywoos	Monday, 5 Jul	Series 2	Episode 1	More About Covering	1:00 PM - 1:12 PM	12 mins	12	The Twirlywoos watch a man cover his car in cleaning foam. Great BigHoo & Toodloo investigate the spray nozzle. Toodloo manages to get it to work but when Chickedy & Chick have a go, the spray nozzle squirts foam everywhere.
12	2021-07-05	Baby Jake	Monday, 5 Jul	Series 2	Episode 12	Baby Jake Loves Building	1:12 PM - 1:24 PM	12 mins	12	Baby Jake and Sydney the monkey go on a tropical adventure and use coconut shells to build towers.
12	2021-07-05	Sarah And Duck	Monday, 5 Jul	Series 3	Episode 1	Picture Planes	1:25 PM - 1:35 PM	10 mins	10	When Sarah and Duck are racing paper planes, they chance upon an exciting discovery.
12	2021-07-05	Mister Maker	Monday, 5 Jul	Series 2	Episode 1	Episode 1	1:35 PM - 1:54 PM	19 mins	19	Mister Maker makes a fantastic picture using tennis balls, shows how to paint with sponges and creates realistic spaghetti bolognese that looks really tasty!
12	2021-07-05	Ready, Jet, Go!	Monday, 5 Jul	Series 2	Episode 25	Souped-up Saucer	1:55 PM - 2:07 PM	12 mins	12	The Propulsion Saucer gets an upgrade! It's souped-up with a robotic arm; a mini-on-board "lab"; a co-pilot area; and even some fun, new horns. The kids and Sunspot are excited to see the "new" saucer in action.
12	2021-07-05	Dinosaur Train	Monday, 5 Jul	Series 3	Episode 1	Solar Train	2:07 PM - 2:20 PM	13 mins	13	Tricia Troodon, a younger, hotshot conductor invites everyone to see her new train - the Solar Train!
12	2021-07-05	Dirtgirlworld	Monday, 5 Jul	Series 1	Episode 17	Swap	2:21 PM - 2:33 PM	12 mins	12	Introducing Dirtboy and Scrapgirl! What happens when everyone in dirtgirlworld swaps jobs?
12	2021-07-05	Book Hungry Bears	Monday, 5 Jul	Series 1	Episode 12	Melody And The Magic Hole	2:33 PM - 2:45 PM	12 mins	12	Melody thinks she has discovered a magic hole with a magical fairy living in it. But when she learns it is a rabbit's hole, Melody wants to make friends with the grumpy rabbit but doesn't know how.
12	2021-07-05	Dot.	Monday, 5 Jul	Series 2	Episode 1	Ice Cream Remix	2:45 PM - 2:57 PM	12 mins	12	Dot struggles to create an ice cream flavour that's both tasty and new in time to win a contest.
12	2021-07-05	Numberblocks	Monday, 5 Jul	Series 1	Episode 37	Numberblobs	2:57 PM - 3:03 PM	6 mins	6	Sing along to the Numberblobs counting song with the Numberblocks' favourite friends.
12	2021-07-05	Molly Of Denali	Monday, 5 Jul	Series 1	Episode 1	Grandpa's Drum/have Canoe, Will Paddle	3:03 PM - 3:30 PM	27 mins	27	When Grandpa tells Molly he lost his songs when he gave his drum away, she goes on a mission to find his drum. / The Qyah Canoers are ready for their first competition but Molly, Tooey and Trini don't know how to canoe!
12	2021-07-05	Play School	Monday, 5 Jul	Series 2015	Episode 36	Carnival Of Animals: 1	3:30 PM - 4:00 PM	30 mins	30	Justine and Eddie are joined by some special musical guests! Come along as they play with the animal puppet theatre, create musical instruments and dress up as a lion. Plus, see some lions through the windows.
12	2021-07-05	Bananas In Pyjamas	Monday, 5 Jul	Series 1	Episode 44	Bubbles	4:00 PM - 4:12 PM	12 mins	12	When the Bananas accidentally put too much soap in their washing machine, it looks like all of Cuddlestown will soon be swamped by millions of bubbles.
12	2021-07-05	The Wiggles World	Monday, 5 Jul	Series 1	Episode 21	It's Sunny Today	4:12 PM - 4:24 PM	12 mins	12	What's happening in The Wiggles World today? James and Paul the Dancing Waiter are serving up pretzels at Le James Cafe and we can all join in doing the 'Do the Pretzel' dance!
12	2021-07-05	Go Jetters	Monday, 5 Jul	Series 3	Episode 41	Funky Fireflies	4:25 PM - 4:36 PM	11 mins	11	Grandmaster Glitch is aboard Grim HQ and looking on the computer for plants he could grow for Tala. She showed him a new plant app on her tablet and he wants to add some photos to it.
12	2021-07-05	Kiddets	Monday, 5 Jul	Series 2	Episode 1	A Day In The Life	4:36 PM - 4:51 PM	15 mins	15	Dapper makes a documentary film about what all the Kiddets do at the space academy. Stripes is unsure of his purpose in the group, until there's an emergency with a balloon machine and Stripes the Captain comes to the rescue!
12	2021-07-05	Play School Art Time	Monday, 5 Jul	Series 2	Episode 1	Shape Jar	4:52 PM - 5:04 PM	12 mins	12	In thisEpisode of Art Time we discover fun and dynamic shapes and how to include them in art! Join Matt as he uses a Shape Jar to make interesting artworks from all kinds of shapes to go on display in the Art Time Gallery.
12	2021-07-05	Pj Masks	Monday, 5 Jul	Series 1	Episode 22	Gekko And Missing Gekko-mobile	5:05 PM - 5:17 PM	12 mins	12	Gekko loses the Gekko-Mobile just when they need it the most - Romeo is egging the city with super stink eggs and the Gekko-Mobile's camouflage could save the day. But an embarrassed Gekko won't admit it's lost.
12	2021-07-05	Kiri And Lou	Monday, 5 Jul	Series 1	Episode 19	Small	5:18 PM - 5:24 PM	6 mins	6	Kiri and Lou meet a shy little creature called Small. It turns out she's a fan and she's even written a song about them.
12	2021-07-05	Fireman Sam	Monday, 5 Jul	Series 8	Episode 7	The Great Guinea Pig Race	5:25 PM - 5:38 PM	13 mins	13	When Sarah and James get a new pet guinea pig from their uncle, Fireman Sam, it doesn't take long for it to escape.
12	2021-07-05	The Wonder Gang	Monday, 5 Jul	Series 1	Episode 24	The Wonder Gang And The Penguin Question	5:38 PM - 5:50 PM	12 mins	12	The Wonder Gang love penguins, but they need to find out if they are waterproof. They enlist Quidget's help to work out what being waterproof means. A chance discovery by Quest out in the field might hold the answer.
12	2021-07-05	Peppa Pig	Monday, 5 Jul	Series 8	Episode 11	The Marble Run	5:50 PM - 5:56 PM	6 mins	6	Peppa, George, Rebecca and Richard Rabbit have so much fun playing with the marble run. Though when Daddy Pig joins in, the marble run gets much bigger.
12	2021-07-05	Remy & Boo	Monday, 5 Jul	Series 1	Episode 37	Pup Sitting Peaches	5:57 PM - 6:11 PM	14 mins	14	Remy and Boo take care of Peaches while Mr Periwinkle is away. But when Peaches accidently destroys Mr Periwinkle's 'How To Take Care Of Peaches' binder, they're left without instructions on how to keep Peaches happy.
12	2021-07-05	Love Monster	Monday, 5 Jul	Series 1	Episode 38	Make Something Epic Day	6:11 PM - 6:19 PM	8 mins	8	Love Monster wants to create an epic fort for his friends but isn't quite sure how.
12	2021-07-05	Bluey	Monday, 5 Jul	Series 2	Episode 30	Duck Cake	6:20 PM - 6:27 PM	7 mins	7	Bluey wants to help Dad make Bingo's birthday cake, but first she must put away her toys. But nothing can tempt her to clean up, until Dad drops the cake.
12	2021-07-05	Peter Rabbit	Monday, 5 Jul	Series 1	Episode 34	The Tale Of The Falling Rock	6:27 PM - 6:39 PM	12 mins	12	With a landslide about to fall into the valley, Peter and his friends realise that a hibernating Mrs Tiggy Winkle is in destruction's path! Can these friends avert disaster?
12	2021-07-05	Shaun The Sheep	Monday, 5 Jul	Series 2	Episode 12	Ewe've Been Framed	6:40 PM - 6:47 PM	7 mins	7	When Shaun accidentally breaks the Farmer's glasses, he and Bitzer have their work cut out trying to prevent their short-sighted master from having mishaps around the farm.
12	2021-07-05	Andy's Safari Adventures	Monday, 5 Jul	Series 1	Episode 7	Andy And The Lions	6:47 PM - 7:04 PM	17 mins	17	When flies overrun the lion enclosure at Safari World, Andy jets off to Africa in his safari-mobile to see how lions in the wild deal with flies.
12	2021-07-05	Dino Dana	Monday, 5 Jul	Series 4	Episode 22	Dino Dana Says	7:05 PM - 7:16 PM	11 mins	11	While visiting the vet office where her Mum works, Dana investigates the possibility that dinosaurs mimicked each other, like some modern birds do.
12	2021-07-05	Odd Squad	Monday, 5 Jul	Series 1	Episode 95	Puppet Show	7:16 PM - 7:31 PM	15 mins	15	Olive and Otto have to crack a case in which a group of people have been turned into puppets.
13	2021-07-06	Miffy's Adventures Big And Small	Tuesday, 6 Jul	Series 3	Episode 3	Miffy And The Playhouse	5:07 AM - 5:15 AM	8 mins	8	When an autumn storm blows down a much-loved tree, Boris offers to turn it into a play house. All the children think that's a great idea - but they can't agree on what sort of house it should be.
13	2021-07-06	The Furchester Hotel	Tuesday, 6 Jul	Series 4	Episode 19	Saved By The Bell	5:15 AM - 5:26 AM	11 mins	11	Furgus buys a brand new bell for the hotel and he is very excited about his new purchase! But when the bell arrives, he can't seem to find anywhere to put it.
13	2021-07-06	Hoot Hoot Go!	Tuesday, 6 Jul	Series 1	Episode 2	The Perfect Piratey Picnic Spot	5:27 AM - 5:32 AM	5 mins	5	The Owl Pals are off to search for the Perfect Piratey Picnic Spot with Pirate Hootbeard, but they lose their special map showing the perfect picnic spot! How can they have a picnic without the perfect piratey picnic spot?
13	2021-07-06	Wallykazam!	Tuesday, 6 Jul	Series 1	Episode 5	Dragon Hiccups	5:33 AM - 5:57 AM	24 mins	24	Wally must find the strange ingredients of a magical potion to cure Norville's bad case of dragon hiccups.
13	2021-07-06	Little Ted's Big Adventure	Tuesday, 6 Jul	Series 1	Episode 6	Fire Engine	5:57 AM - 6:00 AM	3 mins	3	Little Ted and his friend Teo go on another big adventure. This time Marian the fire fighter is taking them for a ride in the fire truck. Look out everyone, here comes fire fighter Little Ted!
13	2021-07-06	Sesame Street	Tuesday, 6 Jul	Series 46	Episode 34	School Of Chickens	6:00 AM - 6:29 AM	29 mins	29	Elmo helps Professor Buck Awe, played by Saturday Night Live's Taran Killam, teach a class of chickens using strategies he learned in preschool.
13	2021-07-06	Digby Dragon	Tuesday, 6 Jul	Series 2	Episode 15	Science Vs. Magic	6:29 AM - 6:40 AM	11 mins	11	Digby's mechanical wings have broken and Fizzy and Grumpy enter into a competition to see who's best at getting Digby airborne again: magic versus science.
13	2021-07-06	The Hive	Tuesday, 6 Jul	Series 2	Episode 30	Too Many Cooks	6:40 AM - 6:47 AM	7 mins	7	When Barry runs a Bake Off at the cafe Mamma Bee and Aunty Bee can't decide what to bake and decide to compete against each other.
13	2021-07-06	Rusty Rivets	Tuesday, 6 Jul	Series 1	Episode 2	Rusty's Park N' Fly	6:48 AM - 7:00 AM	12 mins	12	When Mr. Higgins' remote control plane won't land, Rusty and the gang must bring it down safely.
13	2021-07-06	Thomas And Friends: Big World! Big Adventures!	Tuesday, 6 Jul	Series 22	Episode 2	Forever And Ever	7:01 AM - 7:12 AM	11 mins	11	Gordon has a tantrum about all the changes being made to the railway.
13	2021-07-06	Hey Duggee	Tuesday, 6 Jul	Series 2	Episode 1	The Making Music Badge	7:12 AM - 7:19 AM	7 mins	7	When the Squirrels find Duggee playing saxophone, they want to have a go too. The squirrels make their own musical instruments, playing pots, balloons, tins, water and tubes, but boy are they loud!
13	2021-07-06	Ben And Holly's Little Kingdom	Tuesday, 6 Jul	Series 1	Episode 28	The Elf Windmill	7:20 AM - 7:35 AM	15 mins	15	King Thistle wants bread for his Royal breakfast, but there isn't any flour in the castle. Mr Elf takes Holly, Ben and Nanny Plum to the Elf Windmill to find out why it takes so long to make flour.
13	2021-07-06	Dog Loves Books	Tuesday, 6 Jul	Series 1	Episode 37	Dog Loves A Quest	7:35 AM - 7:42 AM	7 mins	7	Dog and Pug help Doris the Donkey on her quest to become a unicorn. She has to pass three tests if she wants to succeed. However, Doris figures out that she is much better staying as a donkey and not being a unicorn.
13	2021-07-06	Floogals	Tuesday, 6 Jul	Series 2	Episode 12	Library	7:42 AM - 7:54 AM	12 mins	12	When Boomer uses his folded Fizzer as a bookmark in one of Girl Hooman's books, it ends up getting taken to the library. The Floogals go the library too, desperate to get the Fizzer back.
13	2021-07-06	Peppa Pig	Tuesday, 6 Jul	Series 2	Episode 12	The Boat Pond	7:55 AM - 8:01 AM	6 mins	6	Peppa, her family and friends are playing at the pond with their toy boats. Everyone has a boat to play with except Rebecca Rabbit. Daddy Pig makes Rebecca a very special paper boat out of newspaper.
13	2021-07-06	Bluey	Tuesday, 6 Jul	Series 1	Episode 30	Mount Mumandad	8:01 AM - 8:09 AM	8 mins	8	Bingo and Bluey have five minutes to bed, just enough time to race to the summit of Mount Mumandad! But facing powerful storms, avalanches and stinky spots, this will take teamwork.
13	2021-07-06	The Adventures of Paddington	Tuesday, 6 Jul	Series 1	Episode 14	Paddington Learns The Violin	8:10 AM - 8:21 AM	11 mins	11	Judy does not like violin lessons so she hides from Ms Potts. Paddington takes up the challenge. Watch out, ears!
13	2021-07-06	Nella The Princess Knight	Tuesday, 6 Jul	Series 2	Episode 22	Willow Gets To The Root Of It	8:21 AM - 8:35 AM	14 mins	14	When Nella's clubhouse tree loses its luster, Nella and her friends must get to the root of the problem.
13	2021-07-06	Brave Bunnies	Tuesday, 6 Jul	Series 1	Episode 1	Brave Heroes	8:35 AM - 8:42 AM	7 mins	7	Bop and Boo befriend Franny, a spunky and imaginative little fox, and together they set off on a most heroic adventure to find Bunny Ma's lost sun hat.
13	2021-07-06	Olobob Top	Tuesday, 6 Jul	Series 1	Episode 25	Happy Gurdy Day	8:42 AM - 8:47 AM	5 mins	5	The Olobobs invite everyone to Gurdy's 'lots-of-birthdays' birthday, with the help of beatboxing Noisy Bean!
13	2021-07-06	Bananas In Pyjamas	Tuesday, 6 Jul	Series 2	Episode 141	Topsy's Favourite Friend	8:48 AM - 9:01 AM	13 mins	13	Topsy tries to make all her friends happy but it doesn't work out as she hoped.
13	2021-07-06	Play School	Tuesday, 6 Jul	Series 2017	Episode 36	Tracks And Trails: 1	9:01 AM - 9:29 AM	28 mins	28	Michelle and Matt create a garden path, make some colourful footprints with paint, make some delicious apricot balls, and build a big cushion mountain. Through the Windows we see a kangaroo trail!
13	2021-07-06	Sesame Street	Tuesday, 6 Jul	Series 51	Episode 9	Sneeze A Seasons	9:30 AM - 9:59 AM	29 mins	29	Grover wishes he didn't have a fall cold, so Rudy uses Abby's wand to change the season. But now, every time Grover sneezes, the seasons change!
13	2021-07-06	Ready, Steady, Wiggle!	Tuesday, 6 Jul	Series 3	Episode 1	The Transportation Parade	10:00 AM - 10:16 AM	16 mins	16	It's 'The Transportation Parade' in Wiggle Town! All The Wiggles and their friends will be driving in the parade for this fun-filled event.
13	2021-07-06	Waffle The Wonder Dog	Tuesday, 6 Jul	Series 1	Episode 2	Night Night Waffle	10:16 AM - 10:31 AM	15 mins	15	The Brooklyn-Bells wave off their guests and settle down for their first night as a family together...with Waffle, the new found pup! At bedtime, Waffle causes some disruption when he doesn't want to be left alone downstairs.
13	2021-07-06	Charlie And Lola	Tuesday, 6 Jul	Series 2	Episode 7	My Best Best Bestest Friend	10:32 AM - 10:44 AM	12 mins	12	Lola and Lotta are best friends. They do everything together. Then a new girl arrives at school and Lotta seems rather taken with her. Lola starts to feel left out.
13	2021-07-06	Hoopla Doopla!	Tuesday, 6 Jul	Series 1	Episode 46	Best Friends Day	10:45 AM - 10:57 AM	12 mins	12	Zap and Bop are best friends and decide to celebrate with a special day - but 'Best Friends Day' does not go as well as expected.
13	2021-07-06	Daniel Tiger's Neighbourhood	Tuesday, 6 Jul	Series 3	Episode 32	Daniel's Very Different Day	10:57 AM - 11:09 AM	12 mins	12	Daniel was expecting to have a special picnic at Katerina's house, but the day doesn't turn out quite as he had planned. Daniel learns how to adapt when his routine changes.
13	2021-07-06	Bing	Tuesday, 6 Jul	Series 1	Episode 8	Car Park	11:10 AM - 11:21 AM	11 mins	11	Bing wants to play his car park game with Flop but Charlie is visiting and keeps messing up the game. Bing doesn't enjoy his game on his own and finds out that some games are better played together.
13	2021-07-06	Guess How Much I Love You	Tuesday, 6 Jul	Series 2	Episode 4	Spider's Web	11:21 AM - 11:33 AM	12 mins	12	Little Nutbrown Hare and Little Field Mouse are inspired to make a spider's web, but run into all sorts of comic trouble when they do.
13	2021-07-06	Play School	Tuesday, 6 Jul	Series 2015	Episode 7	Round And Round: 2	11:33 AM - 12:00 PM	27 mins	27	Come along with Leah and Teo as they make a garbage truck, see some children making a cardboard bus through the windows, spin the wheel on the 'Spinners Are Grinners' Game Show, make pin wheels and make a farm with the toys.
13	2021-07-06	Teletubbies	Tuesday, 6 Jul	Series 2	Episode 8	Spinning	12:00 PM - 12:15 PM	15 mins	15	The Teletubbies travel by Tubby Car to the Hidey Hup where they all spin around on the Tubby Spinny.
13	2021-07-06	Moon And Me	Tuesday, 6 Jul	Series 1	Episode 32	Colly Wobble's Suitcase	12:15 PM - 12:41 PM	26 mins	26	Colly Wobble's friends give her special things to pack in her toy suitcase. Colly Wobble takes her suitcase on a journey in storyland, and each time she opens the suitcase, the special things make her think of her friends.
13	2021-07-06	Five Minutes More	Tuesday, 6 Jul	Series 1	Episode 2	Frown Town	12:42 PM - 12:47 PM	5 mins	5	When a clown appears in Frown Town he shows the locals how to have fun. It's not long before Frown Town becomes Clown Town!
13	2021-07-06	Clangers	Tuesday, 6 Jul	Series 2	Episode 2	The Sound Snatcher	12:48 PM - 1:00 PM	12 mins	12	A strange flying creature visits the Clangers' planet and starts eating up any music it can find - until the sounds of the Hoot Planet prove too much for it to swallow.
13	2021-07-06	Twirlywoos	Tuesday, 6 Jul	Series 2	Episode 2	More About Round And Round	1:00 PM - 1:12 PM	12 mins	12	Toodloo shows her balancing skills and Great BigHoo, while Chickedy and Chick run and roll out of the way.
13	2021-07-06	Baby Jake	Tuesday, 6 Jul	Series 2	Episode 13	Baby Jake Loves To Jiggle And Shake	1:12 PM - 1:24 PM	12 mins	12	Baby Jake drives Belle the Bus on a jiggly giggly ride through the countryside. Baby Jake's voice makes lots of jiggly shaky noises that get louder when a herd of thundering elephants make the ground shake even more.
13	2021-07-06	Sarah And Duck	Tuesday, 6 Jul	Series 3	Episode 2	Hat Fuss	1:25 PM - 1:35 PM	10 mins	10	Scarf Lady needs some fresh inspiration and Sarah decides that the Hat Museum is the perfect place to visit.
13	2021-07-06	Mister Maker	Tuesday, 6 Jul	Series 2	Episode 2	Episode 2	1:35 PM - 1:54 PM	19 mins	19	Mister Maker has fun with bubbles, creates a fabulous fish out of shiny wrappers and makes some space skittles that are out of this world.
13	2021-07-06	Ready, Jet, Go!	Tuesday, 6 Jul	Series 2	Episode 26	Pet Sounds	1:54 PM - 2:06 PM	12 mins	12	Jet agrees to take care of Mitchell's dog Cody for the weekend. Compared to his alien pet Sunspot, it seems that Cody knows zero tricks. Jet eagerly takes on the challenge of teaching Cody to perform tricks.
13	2021-07-06	Dinosaur Train	Tuesday, 6 Jul	Series 3	Episode 2	Birdwatching	2:07 PM - 2:20 PM	13 mins	13	Arlene and Elliot introduce the kids and Laura to a new bird named Peng Protopteryx! It's a successful birdwatching/drawing day as all three birds are delighted to show off their unique feathers.
13	2021-07-06	Dirtgirlworld	Tuesday, 6 Jul	Series 1	Episode 4	Choice	2:20 PM - 2:32 PM	12 mins	12	Scrapboy teaches Dirtgirl to play the game heads or tails. All decisions of the day are made with the toss of a coin. 'I flip it, I call it, I catch it, we see' becomes Scrapboy's chant of the day.
13	2021-07-06	Book Hungry Bears	Tuesday, 6 Jul	Series 1	Episode 13	Crystal And The Caterpillar	2:33 PM - 2:44 PM	11 mins	11	The Bears observe a caterpillar, how it looks and feels; its movements; and model empathy by releasing it after a short time. Crystal learns that some things aren't as scary once you get to know them.
13	2021-07-06	Dot.	Tuesday, 6 Jul	Series 2	Episode 2	On The Campaign Tail	2:45 PM - 2:57 PM	12 mins	12	After the school enacts a ban on dogs, Dot embarks on a campaign to overturn the new rule.
13	2021-07-06	Numberblocks	Tuesday, 6 Jul	Series 1	Episode 38	Building Blocks	2:57 PM - 3:03 PM	6 mins	6	The Numberblocks rescue a friendly alien who helps them build a tower to the stars.
13	2021-07-06	Molly Of Denali	Tuesday, 6 Jul	Series 1	Episode 2	Berry Itchy Day / Herring Eggs Or Bust	3:03 PM - 3:30 PM	27 mins	27	Molly and her family head to their super-secret berry-picking spot, but their trip is cut short by a swarm of pesky mosquitos./ Molly is thrilled when her cousin calls to say he's harvesting herring eggs - her favourite food.
13	2021-07-06	Play School	Tuesday, 6 Jul	Series 2015	Episode 37	Carnival Of Animals: 2	3:30 PM - 4:00 PM	30 mins	30	Join Eddie, Justine and some musical guests as they explore the xylophone and the sounds of the sea. Justine and Eddie dress up as dinosaurs, make a fishy music painting and see some underwater creatures through the windows.
13	2021-07-06	Bananas In Pyjamas	Tuesday, 6 Jul	Series 1	Episode 45	Morgan's Café	4:00 PM - 4:12 PM	12 mins	12	The Cuddlestown playground is damaged by a storm and Morgan decides to open a cafe and raise money to pay for repairs.
13	2021-07-06	The Wiggles World	Tuesday, 6 Jul	Series 1	Episode 22	The Curly Bird	4:13 PM - 4:24 PM	11 mins	11	What's happening in The Wiggles World today? A beautiful yellow bird in Curly Town is sad and King Sam has asked Lachy and the Curly Town bird to help cheer her up. They all dance ballet together and have a wonderful time.
13	2021-07-06	Go Jetters	Tuesday, 6 Jul	Series 3	Episode 42	Pirate Peril, Jamaica	4:25 PM - 4:36 PM	11 mins	11	The Grimbots are playing pirates in Grim HQ. Glitch appears dressed as a pirate captain and suggests they go in search of some real treasure; buried by his great-great-great uncle, Captain Grimbeard. Set sail for Pirate City!
13	2021-07-06	Kiddets	Tuesday, 6 Jul	Series 2	Episode 2	New Friend Charlie	4:36 PM - 4:51 PM	15 mins	15	Dapper's still life art class is interrupted by the presence of a caterpillar. Everyone wants to keep it as a pet, but it disappears overnight! The Kiddets search for the caterpillar and instead discover a wonderful surprise.
13	2021-07-06	Play School Art Time	Tuesday, 6 Jul	Series 2	Episode 2	Stick And Nature Hanging	4:52 PM - 5:04 PM	12 mins	12	Zindzi has been out and about collecting things from nature to include in her art. Join her in the Art Time studio as she uses natural materials like sticks and pine cones to build a colourful wall hanging inspired by nature!
13	2021-07-06	Pj Masks	Tuesday, 6 Jul	Series 1	Episode 23	Catboy's Flying Fiasco	5:05 PM - 5:18 PM	13 mins	13	When Catboy receives a scooter as a gift from an unknown aunt, something smells fishy. But when he can use it to fly, it's too good to leave at home. Too bad that it's really a "gift" from... Luna Girl!
13	2021-07-06	Kiri And Lou	Tuesday, 6 Jul	Series 1	Episode 20	The Palorchecies	5:18 PM - 5:24 PM	6 mins	6	Kiri is sad when Lou goes away to a private meeting of his species, the Palorchecies. She decides to follow him.
13	2021-07-06	Fireman Sam	Tuesday, 6 Jul	Series 8	Episode 8	The Pontypandy Polar Bear	5:25 PM - 5:38 PM	13 mins	13	It's been snowing in Pontypandy and the local newspaper is running a competition to find the best photo of Pontypandy in the snow. Sarah is determined to win and sets off with James and his camera.
13	2021-07-06	The Wonder Gang	Tuesday, 6 Jul	Series 1	Episode 32	The Wonder Gang And The Sea Turtle Question	5:38 PM - 5:50 PM	12 mins	12	Whyla is busy preparing for a special visit to the beach when a question comes in about sea turtles. Can the gang find out why these amazing creatures lay their eggs in the sand? A photo taken by Quest might hold the answer.
13	2021-07-06	Peppa Pig	Tuesday, 6 Jul	Series 8	Episode 12	Grandpa Pig's Metal Detector	5:50 PM - 5:56 PM	6 mins	6	When George loses his wind-up robot's metal key, Grandpa Pig uses his metal detector to find it and finds a lot of other things on the way.
13	2021-07-06	Remy & Boo	Tuesday, 6 Jul	Series 1	Episode 38	Unhappy Campers	5:56 PM - 6:10 PM	14 mins	14	Remy, Boo and her family have planned the perfect camping trip! When things begin to go sour, Remy, Mum and Dad must band together to look for Boo out in the woods.
13	2021-07-06	Love Monster	Tuesday, 6 Jul	Series 1	Episode 39	Do Something New Day	6:11 PM - 6:19 PM	8 mins	8	Love Monster needs to show Eager Beaver something new, but she's seen and done everything!
13	2021-07-06	Bluey	Tuesday, 6 Jul	Series 2	Episode 28	Handstand	6:20 PM - 6:27 PM	7 mins	7	At a party, Bingo is desperate to show off her handstand skills, while Nanna can't find a way to make herself useful. They're both feeling a bit lost, until they find each other.
13	2021-07-06	Peter Rabbit	Tuesday, 6 Jul	Series 1	Episode 35	The Tale Of Benjamin's New Map	6:27 PM - 6:39 PM	12 mins	12	After Benjamin gets lost in the woods, Peter and Lily give him a map to help him find his way home. But when the map falls into Mr Tod's hands, the rabbits must work together to stop the fox from finding their home.
13	2021-07-06	Shaun The Sheep	Tuesday, 6 Jul	Series 2	Episode 13	Bitzer's New Hat	6:40 PM - 6:47 PM	7 mins	7	The Farmer gives Bitzer a horrible new hat. Bitzer is very upset as he treasured his old hat. The flock rally round to try and cheer him up with a selection of dashing alternative head-gear.
13	2021-07-06	Andy's Safari Adventures	Tuesday, 6 Jul	Series 1	Episode 8	Andy And The Pufferfish	6:47 PM - 7:04 PM	17 mins	17	When clouds of sand block the underwater cameras back at Safari World, Andy jets off in his safari-mobile to the coral reefs of Japan to film a male pufferfish building its nest.
13	2021-07-06	Dino Dana	Tuesday, 6 Jul	Series 4	Episode 23	Lovey Dovey Dinos	7:05 PM - 7:16 PM	11 mins	11	When Uncle Ravi and Anjali move in together, it's clear that Anjali has a lot on her mind and Dana uses this opportunity to explore how Therizinosaurus get together with their mates.
13	2021-07-06	Odd Squad	Tuesday, 6 Jul	Series 1	Episode 96	Mystic Egg Pizza	7:16 PM - 7:31 PM	15 mins	15	With the help of Odd Squad, Delivery Debbie and Delivery Doug must figure out why their food is disappearing.
14	2021-07-07	Miffy's Adventures Big And Small	Wednesday, 7 Jul	Series 3	Episode 4	Dan's Sleepover	5:07 AM - 5:15 AM	8 mins	8	Dan's going to have his first ever sleepover at Miffy's house, and they're both very excited! So excited, in fact, that Dan's not sure he'll ever get to sleep - until Miffy works out what's wrong.
14	2021-07-07	The Furchester Hotel	Wednesday, 7 Jul	Series 4	Episode 20	The Woof Woof Games	5:15 AM - 5:26 AM	11 mins	11	It's the annual Woof Woof Games at the Furchester Hotel, a sport competition for dogs, but when one dog sprains his paw his son has to take his place. Can Elmo & Phoebe train the young pup to take on the Woof Woof Challenge?
14	2021-07-07	Hoot Hoot Go!	Wednesday, 7 Jul	Series 1	Episode 3	Hootaluna: Moon Dancer Extraordinaire	5:27 AM - 5:32 AM	5 mins	5	Hootaluna gives the Owl Pals a Moon Dancing lesson, but her Moon Boots malfunction... and the lesson is ruined. How can Hootaluna be the best moon dancing teacher in the Giggle Galaxy if her Moon Boots don't work?
14	2021-07-07	Wallykazam!	Wednesday, 7 Jul	Series 1	Episode 6	Picnic: Impossible	5:33 AM - 5:56 AM	23 mins	23	When the rain ruins Gina Giant's picnic, Wally and his friends prepare a surprise picnic for her inside her giant house.
14	2021-07-07	Little Ted's Big Adventure	Wednesday, 7 Jul	Series 1	Episode 7	Snow Groomer	5:56 AM - 5:59 AM	3 mins	3	Little Ted and his friend Rachael go on another big adventure. This time they are riding in a snow groomer. The snow groomer chops up the snow and smooths it out flat making it safe to ski on.
14	2021-07-07	Sesame Street	Wednesday, 7 Jul	Series 46	Episode 35	Snazzy Society	6:00 AM - 6:28 AM	28 mins	28	When Segi becomes upset after reading a book about her favourite character, Mando, Chris and Leela help her see that being brown is snazzy.
14	2021-07-07	Digby Dragon	Wednesday, 7 Jul	Series 2	Episode 16	Grizel's Best Friend	6:28 AM - 6:39 AM	11 mins	11	Grizel uses Fizzy's magic 'double dust' to create a copy of herself a new best friend but she soon learns that she's actually her own worst enemy.
14	2021-07-07	The Hive	Wednesday, 7 Jul	Series 2	Episode 31	Time Capsule	6:40 AM - 6:48 AM	8 mins	8	Buzzbee is inspired by everyone else's donations for the time capsule and brings a huge number of items not realising how small the capsule is.
14	2021-07-07	Rusty Rivets	Wednesday, 7 Jul	Series 1	Episode 3	Rusty's Ski Trip Blip	6:48 AM - 7:00 AM	12 mins	12	Rusty and the gang's ski trip is thwarted by a massive rockpile on the way to Pliers Peak.
14	2021-07-07	Thomas And Friends: Big World! Big Adventures!	Wednesday, 7 Jul	Series 22	Episode 3	Thomas And The Dragon	7:01 AM - 7:12 AM	11 mins	11	Thomas is terrified when he is given the honour of bringing a dragon to the Chinese New Year celebrations.
14	2021-07-07	Hey Duggee	Wednesday, 7 Jul	Series 2	Episode 2	The Whistling Badge	7:12 AM - 7:19 AM	7 mins	7	When Egg, the cheeky little chick goes on the run again Duggee whistles to get him back. Hang on a minute Duggee, what was that noise? A whistle? The squirrels want to learn how to whistle.
14	2021-07-07	Ben And Holly's Little Kingdom	Wednesday, 7 Jul	Series 1	Episode 29	The Elf Band	7:20 AM - 7:35 AM	15 mins	15	Snobby King and Queen Marigold are coming to visit the Little Kingdom, and Holly and her Mummy and Daddy enlist the Elf Band to impress them.
14	2021-07-07	Dog Loves Books	Wednesday, 7 Jul	Series 1	Episode 38	Dog Loves Don Quixote	7:36 AM - 7:43 AM	7 mins	7	Pug needs a story about how to be brave. Dog and Pug meet the Spanish knight Don Quixote and his partner Sancho Panza. Pug needs saving and Don Quixote defeats the giant windmills so Pug can now confront the hairy spider.
14	2021-07-07	Floogals	Wednesday, 7 Jul	Series 2	Episode 13	Frog	7:43 AM - 7:55 AM	12 mins	12	Believing Fleeker has been changed into a frog, Flo and Boomer follow the frog's orders, until they become suspicious that this frog may not be Fleeker after all and rather a fascinating pond creature.
14	2021-07-07	Peppa Pig	Wednesday, 7 Jul	Series 2	Episode 13	Traffic Jam	7:55 AM - 8:01 AM	6 mins	6	Peppa, George, Mummy Pig and Daddy Pig get caught in a traffic jam on the way to Granny and Grandpa Pigs'. They still haven't arrived when lunch is ready, so Grandpa Pig decides to bring it to them - in his wheelbarrow.
14	2021-07-07	Bluey	Wednesday, 7 Jul	Series 1	Episode 38	Kids	8:01 AM - 8:09 AM	8 mins	8	A quick trip to the shops proves tricky for Dad, when Bingo and Bluey want to play a game of 'Kids'. Now Bluey is Mum, Bingo's her baby and Dad is a very naughty boy.
14	2021-07-07	The Adventures of Paddington	Wednesday, 7 Jul	Series 1	Episode 15	Paddington Finds A Hobby	8:10 AM - 8:21 AM	11 mins	11	Paddington does not have a hobby; the Browns all seem to be good at something, but's he's not. Mrs Brown finds out what Paddington is good at in the end.
14	2021-07-07	Nella The Princess Knight	Wednesday, 7 Jul	Series 2	Episode 23	Freezing Out The Fleagles	8:21 AM - 8:36 AM	15 mins	15	Nella and the gang must save the kingdom from The Wicked Wizard's Blizzard when he freezes Castlehaven.
14	2021-07-07	Brave Bunnies	Wednesday, 7 Jul	Series 1	Episode 2	A Difficult Task	8:36 AM - 8:43 AM	7 mins	7	Bop and Boo help their easily distracted new bear buddy, Barry, find a way to stay focused and complete his task of picking raspberries for Mama Bear's jam.
14	2021-07-07	Olobob Top	Wednesday, 7 Jul	Series 1	Episode 26	Mister Nobody	8:43 AM - 8:48 AM	5 mins	5	Deeno is playing tricks on people and pretending it's Mr Nobody, until the real Mr Nobody turns up.
14	2021-07-07	Bananas In Pyjamas	Wednesday, 7 Jul	Series 2	Episode 142	The Forgetful Bananas	8:48 AM - 9:00 AM	12 mins	12	The Bananas have to do something very important but they've forgotten what it is!
14	2021-07-07	Play School	Wednesday, 7 Jul	Series 2017	Episode 37	Tracks And Trails: 2	9:01 AM - 9:29 AM	28 mins	28	In thisEpisode Leah and Matt are joined by some tree frog visitors, paint using garden objects, go camping with the toys and discover some noisy night animals. Through the Windows we go on a treasure hunt!
14	2021-07-07	Sesame Street	Wednesday, 7 Jul	Series 51	Episode 10	Huff And Puff Away!	9:30 AM - 9:59 AM	29 mins	29	After hearing the story of the "Three Little Pigs," Elmo wonders if he and his friends can change the story so the wolf isn't mean.
14	2021-07-07	Ready, Steady, Wiggle!	Wednesday, 7 Jul	Series 3	Episode 2	Excercising With Our Friends	10:00 AM - 10:17 AM	17 mins	17	It's Exercise Day and Bok and Anthony are visited by a world-famous physical instructor.
14	2021-07-07	Waffle The Wonder Dog	Wednesday, 7 Jul	Series 1	Episode 3	Goodbye Waffle?	10:17 AM - 10:32 AM	15 mins	15	It's the morning after the wedding and the Brooklyn-Bells wake from their slumber on the kitchen floor. Their first night as a family has been spent with Waffle, keeping him company and stopping him from barking.
14	2021-07-07	Charlie And Lola	Wednesday, 7 Jul	Series 2	Episode 8	Lucky, Lucky Me	10:33 AM - 10:45 AM	12 mins	12	Lola is convinced she's the luckiest person in the whole wide world, especially when Granny and Grandpa send her and Charlie the money to go and see the new 'Bat Cat' film.
14	2021-07-07	Hoopla Doopla!	Wednesday, 7 Jul	Series 1	Episode 47	King Jango	10:45 AM - 10:57 AM	12 mins	12	Jango dresses up as a king and his friends mistake him for a king visiting Hoopla, so Jango decides to trick them into preparing a King sized feast.
14	2021-07-07	Daniel Tiger's Neighbourhood	Wednesday, 7 Jul	Series 3	Episode 33	Daniel Loves Tigey	10:57 AM - 11:09 AM	12 mins	12	Daniel gets upset when Margaret spills juice on his favourite stuffed animal, Tigey. Daniel learns how he can make himself feel better when he's upset.
14	2021-07-07	Bing	Wednesday, 7 Jul	Series 1	Episode 9	Shadow	11:10 AM - 11:20 AM	10 mins	10	Bing is playing in the garden when he sees his shadow; Flop has one too. Flop and Bing play shadow tag, taking it in turns to be 'It', but a raincloud covers the sun and the shadows disappear.
14	2021-07-07	Guess How Much I Love You	Wednesday, 7 Jul	Series 2	Episode 5	Big Foot	11:20 AM - 11:31 AM	11 mins	11	When Little Nutbrown Hare and Little Field Mouse find a strange set of prints in the snow and hunt for the owner, their imaginations run away with them.
14	2021-07-07	Play School	Wednesday, 7 Jul	Series 2015	Episode 8	Round And Round: 3	11:32 AM - 12:00 PM	28 mins	28	In thisEpisode, Eddie and Leah make paper teddies and dolls for a special outing, see a teddy bears' picnic through the windows, fix bikes in the workshop, and make a hot air balloon for the toys.
14	2021-07-07	Teletubbies	Wednesday, 7 Jul	Series 2	Episode 9	Toast	12:00 PM - 12:15 PM	15 mins	15	The Teletubbies eat lots of Tubby Toast and make a huge pile of crumbs. Luckily, The Noo-noo is on hand to clean up.
14	2021-07-07	Moon And Me	Wednesday, 7 Jul	Series 1	Episode 33	Little Nana And The Tub!	12:15 PM - 12:41 PM	26 mins	26	Little Nana and Lambkin play with the great big tub. The tub rolls away with Little Nana inside. Hurry Lambkin! Catch the great big tub!
14	2021-07-07	Five Minutes More	Wednesday, 7 Jul	Series 1	Episode 3	The Three Elephants	12:42 PM - 12:47 PM	5 mins	5	Deep in the jungle three elephants - one very big, one big and one small - discover that being the biggest is not always the best.
14	2021-07-07	Clangers	Wednesday, 7 Jul	Series 2	Episode 3	Woolly Welcome	12:48 PM - 1:00 PM	12 mins	12	The Hoot Planet is visiting the Clangers. But something odd has happened to the lovely music it usually plays! And then wool starts raining down from the sky. How strange.
14	2021-07-07	Twirlywoos	Wednesday, 7 Jul	Series 2	Episode 3	More About Up And Down	1:00 PM - 1:12 PM	12 mins	12	The colourful bird-like creatures use a pump to help inflate a giant dinosaur for a bunch of children, and the Robot visits the Big Red Rocket.
14	2021-07-07	Baby Jake	Wednesday, 7 Jul	Series 2	Episode 14	Baby Jake Loves Balloons	1:12 PM - 1:24 PM	12 mins	12	In the countryside Baby Jake is playing with a bouncy, red, shiny balloon - until it drifts off into the sky.
14	2021-07-07	Sarah And Duck	Wednesday, 7 Jul	Series 3	Episode 3	Dewy Morning	1:25 PM - 1:35 PM	10 mins	10	Sarah and Duck are so keen to visit the art shop, they get there too early and have to find things to keep themselves entertained.
14	2021-07-07	Mister Maker	Wednesday, 7 Jul	Series 2	Episode 3	Episode 3	1:35 PM - 1:54 PM	19 mins	19	Mister Maker makes an ancient looking picture out of bandages, shows how to make hilarious one-eyed monster and paints a jungle picture with his finger!
14	2021-07-07	Ready, Jet, Go!	Wednesday, 7 Jul	Series 2	Episode 27	I Feel The Earth Move	1:55 PM - 2:07 PM	12 mins	12	When the kids bouncing in Mindy's bounce house at Jet's house coincides with the ground shaking in Boxwood Terrace, they're confused about what's happening - until they realise it must be an earthquake.
14	2021-07-07	Dinosaur Train	Wednesday, 7 Jul	Series 3	Episode 3	Rocket Train Surprise Party	2:07 PM - 2:20 PM	13 mins	13	After Buddy, Tiny, Shiny and Don learn that it's Mr Conductor's birthday, they decide to throw him a surprise party on his favourite place - the Dinosaur Train!
14	2021-07-07	Dirtgirlworld	Wednesday, 7 Jul	Series 1	Episode 22	Harmony	2:20 PM - 2:32 PM	12 mins	12	It's Ken and Dirtgirl day. A whole day to spend together, just the two of them and Ken has big plans.
14	2021-07-07	Book Hungry Bears	Wednesday, 7 Jul	Series 1	Episode 14	Boomer's Parade	2:32 PM - 2:44 PM	12 mins	12	Boomer leads a parade in ways that challenge his friends. He is surprised to find that they still love him and still want to play his games. The Bears learn that you can love someone no matter what.
14	2021-07-07	Dot.	Wednesday, 7 Jul	Series 2	Episode 3	Painting With Dot	2:45 PM - 2:57 PM	12 mins	12	Dot is excited to participate in the community art show, but begins to feel bad when a comment she made on the internet is interpreted negatively by a new friend.
14	2021-07-07	Numberblocks	Wednesday, 7 Jul	Series 1	Episode 39	Peekaboo!	2:57 PM - 3:03 PM	6 mins	6	The number friends take turns hiding behind each other in a song and dance all about bigger and smaller.
14	2021-07-07	Molly Of Denali	Wednesday, 7 Jul	Series 1	Episode 3	Cabbagezilla / Name Game	3:03 PM - 3:30 PM	27 mins	27	Trini's excited to enter her giant cabbage into the Alaska State Fair, but a suspicious moose keeps nibbling its leaves./ Molly wants to get her Native name when she discovers that others in the community have one.
14	2021-07-07	Play School	Wednesday, 7 Jul	Series 2015	Episode 38	Carnival Of Animals: 3	3:30 PM - 4:00 PM	30 mins	30	Justine and Eddie are joined by some musical guests. Join them as they learn about the cello, play with animal puppets, dress up as a kangaroo and look through the windows at some swimming swans.
14	2021-07-07	Bananas In Pyjamas	Wednesday, 7 Jul	Series 1	Episode 46	Rat The Banana	4:00 PM - 4:12 PM	12 mins	12	When Rat goes to stay at the Bananas' house he finds life very comfortable and it looks like he might never leave!
14	2021-07-07	The Wiggles World	Wednesday, 7 Jul	Series 1	Episode 23	Dance Spectacular!	4:12 PM - 4:24 PM	12 mins	12	Anthony has forgotten how to laugh! Emma, Lachy and Simon can't seem to help Anthony find his laugh again, so they call on 'The Laughing Doctor' for help. It's time to find out 'Who Took the Cookie from the Cookie Jar?'
14	2021-07-07	Go Jetters	Wednesday, 7 Jul	Series 3	Episode 43	Go Jet Academy, Watersprout Wipeout	4:25 PM - 4:36 PM	11 mins	11	Xuli, Lars and Glitch argue over whose vehicle is the best - the Vroomster, the Truckster or the Grimbler. Kyan suggests the only way to settle the argument is a race.
14	2021-07-07	Kiddets	Wednesday, 7 Jul	Series 2	Episode 3	Radical Rainbow	4:36 PM - 4:51 PM	15 mins	15	Luna fears she has upset Dapper and his imaginative play when she discovers that the "new planet" they thought they'd discovered is actually just a drop of paint on the end of the telescope.
14	2021-07-07	Play School Art Time	Wednesday, 7 Jul	Series 2	Episode 3	Family Portrait	4:51 PM - 5:04 PM	13 mins	13	Join Matt in the Art Time studio and be introduced to some members of his family in photographs! Matt makes some fun craft characters using recycled materials to represent his family and create a family portrait.
14	2021-07-07	Pj Masks	Wednesday, 7 Jul	Series 1	Episode 25	Gekko And The Mighty Moon Problem	5:05 PM - 5:17 PM	12 mins	12	When Romeo creates a space laser to carve his face into the moon, the PJ Masks and Luna Girl try to stop him. But with a space laser, Romeo, and Luna Girl all causing problems, Gekko feels too overwhelmed to save the day.
14	2021-07-07	Kiri And Lou	Wednesday, 7 Jul	Series 2	Episode 1	Shine Your Light	5:17 PM - 5:24 PM	7 mins	7	Kiri and Lou fall down a hole into a cave, and are guided to safety by some singing glow worms.
14	2021-07-07	Fireman Sam	Wednesday, 7 Jul	Series 8	Episode 9	Water Tower Inferno	5:25 PM - 5:37 PM	12 mins	12	It's a big day in Pontypandy, Gareth is opening the Pontypandy mountain railway line and station; he has refurbished the old engine, The Pontypandy Flyer, to take people up and down the mountain.
14	2021-07-07	The Wonder Gang	Wednesday, 7 Jul	Series 1	Episode 35	The Wonder Gang And The Quokka Question	5:37 PM - 5:49 PM	12 mins	12	It's the most exciting event of the year at Wonder HQ: Quokka Day! Willow, Whyla and Wes plan a big party to celebrate their quokka pals, and the gang try to find out if quokkas and kangaroos are cousins.
14	2021-07-07	Peppa Pig	Wednesday, 7 Jul	Series 8	Episode 13	World Book Day	5:50 PM - 5:56 PM	6 mins	6	It is World Book Day at playgroup but Peppa has so many favourite books she just cannot decide which to go as.
14	2021-07-07	Remy & Boo	Wednesday, 7 Jul	Series 1	Episode 39	Bubbly Boo	5:56 PM - 6:10 PM	14 mins	14	When Beans keeps popping Boo's bubbles, Remy and Boo make an unbreakable one, and Boo accidently gets caught inside it. When they discover you can't snuzzle in a bubble, they decide to burst it... but how? It's unbreakable!
14	2021-07-07	Love Monster	Wednesday, 7 Jul	Series 1	Episode 40	Challenge Yourself Day	6:11 PM - 6:19 PM	8 mins	8	Love Monster leads his friends on a mountain challenge, but they keep getting distracted.
14	2021-07-07	Bluey	Wednesday, 7 Jul	Series 2	Episode 50	Road Trip	6:20 PM - 6:27 PM	7 mins	7	Mum helps Bluey and Bingo find ways to entertain themselves on a family road trip, while Dad tries to stay ahead of the grey nomad convoy or risk camping near the toilets.
14	2021-07-07	Peter Rabbit	Wednesday, 7 Jul	Series 1	Episode 36	The Tale Of Cottontail's New Friend	6:27 PM - 6:39 PM	12 mins	12	When Cottontail leaves the burrow in search of her new playmate, the Shrew, Peter must scour the woods and find his sister before a hungry Old Brown does.
14	2021-07-07	Shaun The Sheep	Wednesday, 7 Jul	Series 2	Episode 14	Hide And Squeak	6:40 PM - 6:47 PM	7 mins	7	A cute mouse appears in the farmhouse and terrorises the Farmer. Pidsley the cat is ordered to dispose of the rodent. When the mouse takes refuge in Shaun's fleece, the flock persuade him to protect their new friend.
14	2021-07-07	Andy's Safari Adventures	Wednesday, 7 Jul	Series 1	Episode 9	Andy And The Capuchins	6:47 PM - 7:04 PM	17 mins	17	When Andy eats all of Mr Hammond's honey made by Safari World's stingless bees, Andy heads to Brazil in his safari-mobile in order to find some more and replace it.
14	2021-07-07	Dino Dana	Wednesday, 7 Jul	Series 4	Episode 24	Best Nest	7:05 PM - 7:16 PM	11 mins	11	When Dana and Mum come home with a new crib for Dexter, some of the pieces get stolen by a Compsognathus, Microraptor and Archaeopteryx.
14	2021-07-07	Odd Squad	Wednesday, 7 Jul	Series 1	Episode 97	6:00 To 6:05 Part 1	7:16 PM - 7:31 PM	15 mins	15	In this two partEpisode, dinosaurs break out of the dinosaur room in headquarters and Olive and Otto must travel back in time to save the day.

## Sheet: Program purpose & style
Program	Target Age	Animal in Program	Animal in Lead Role	Animal in Support Role	Animal Lead OR Support	Type	Purpose	Program purpose explained	Style
Andy's Safari Adventures	4-6 years	Yes	No	No	No	Fiction	Educational	Animals	Live Action
Andy's Wild Adventures	4-6 years	Yes	No	Yes	Yes	Fiction	Educational	Animals	Puppetry & Live Action
Baby Jake	0-3 years	Yes	No	Yes	Yes	Fiction	Entertainment		Animation & Live Action
Bananas In Pyjamas	4-6 years	Yes	No	Yes	Yes	Fiction	Entertainment		Animation
Becca's Bunch	4-6 years	Yes	Yes	Yes	Yes	Fiction	Entertainment		Puppetry & animation
Ben And Holly's Little Kingdom	4-6 years	Yes	No	Yes	Yes	Fiction	Entertainment		Animation
Big Ted's Big Adventure	4-6 years	Yes	Yes	No	Yes	Non-fiction	Educational	Animals	Puppetry & Live Action
Bing	0-3 years	Yes	Yes	Yes	Yes	Fiction	Educational	General - imaginative play, pre-school experiences i.e. going to the toilet before playing,	Animation
Bluey	4-6 years	Yes	Yes	Yes	Yes	Fiction	Entertainment	Moral/Social - resilience, imaginative play,	Animation
Bob The Builder	4-6 years	Yes - some episodes	No	No	No	Fiction	Entertainment		Animation
Book Hungry Bears	4-6 years	Yes	Yes	No	Yes	Fiction	Entertainment		Animation
Brave Bunnies	4-6 years	Yes	Yes	No	Yes	Fiction	Entertainment		Animation
Charlie And Lola	4-6 years	Yes - some episodes	No	No	No	Fiction	Entertainment		Animation
Clangers	0-3 years	Other	Other (animal-like)	Other (animal-like)	Other (animal-like)	Fiction	Entertainment		Animation
Curious George	4-6 years	Yes	Yes	No	Yes	Fiction	Entertainment		Animation
Daniel Tiger's Neighbourhood	4-6 years	Yes	Yes	No	Yes	Fiction	Educational	General - school prep, cooperation, doing your best, abilities, and more	Animation
Digby Dragon	4-6 years	Yes	No	Yes	Yes	Fiction	Entertainment	Moral/Social - helping friends, correcting mistakes, friendship	Animation
Dino Dana	4-6 years	Yes	No	No	No	Fiction	Educational	Animals - dinosaurs	Animation & Live Action
Dinosaur Train	4-6 years	Yes	Yes	Yes	Yes	Fiction	Educational	Animals - dinosaurs	Animation
Dirtgirlworld	4-6 years	Yes	No	Yes	Yes	Fiction	Educational	Horticulture, nature	Animation & Live Action
Dog Loves Books	4-6 years	Yes	Yes	Yes	Yes	Fiction	Entertainment		Animation
Dot.	4-6 years	Yes	No	Yes	Yes	Fiction	Entertainment		Animation
Fireman Sam	4-6 years	Yes - some episodes	No	No	No	Fiction	Entertainment		Animation
Five Minutes More	0-3 years	Yes	Yes	No	Yes	Fiction	Entertainment		Puppetry & Live Action
Floogals	4-6 years	Yes - some episodes	No	No	No	Fiction	Educational	General - fear of the dark,	Animation
Get Grubby Tv	4-6 years	No	No	No	No	Fiction	Educational	Horticulture, nature, recycling, sustainable living,	Live Action
Go Jetters	4-6 years	Yes - some episodes	No	No	No	Fiction	Entertainment		Animation
Guess How Much I Love You	4-6 years	Yes	Yes	Yes	Yes	Fiction	Entertainment		Animation
Hey Duggee	4-6 years	Yes	Yes	Yes	Yes	Fiction	Entertainment		Animation
Hoopla Doopla!	4-6 years	No	No	No	No	Fiction	Entertainment		Live Action
Hoot Hoot Go!	4-6 years	Yes	Yes	No	Yes	Fiction	Entertainment		Puppetry & animation
In The Night Garden	0-3 years	No	No	No	No	Fiction	Entertainment		Animation & Live Action
Justine Clarke: I Like To Sing!	4-6 years	No	No	No	No	Non-fiction	Entertainment		Live Action
Kangaroo Beach	4-6 years	Yes	Yes	No	Yes	Fiction	Educational	Water Safety	Animation
Kazoops!	4-6 years	Yes	No	Yes	Yes	Fiction	Entertainment		Animation
Kiddets	4-6 years	Yes - some episodes	No	No	No	Fiction	Educational	General - arts and culture, leadership, mechanics, health and safety, science	Animation & Live Action
Kiri And Lou	4-6 years	Yes	Yes	Other (animal-like)	Yes	Fiction	Entertainment	Moral/Social - empathy, friendship, emotions	Animation
Lily's Driftwood Bay	4-6 years	Yes	No	Yes	Yes	Fiction	Entertainment		Animation
Little Ted's Big Adventure	4-6 years	Yes	Yes	No	Yes	Non-fiction	Educational	Things that move - trains, submarine, horse and carriage, ferris wheel etc	Puppetry & Live Action
Love Monster	4-6 years	Yes	No	No	No	Fiction	Entertainment		Animation
Miffy's Adventures Big And Small	0-3 years	Yes	Yes	No	Yes	Fiction	Educational	General - animals, colours, shapes, emotions	Animation
Mister Maker	4-6 years	No	No	No	No	Fiction	Educational		Animation & Live Action
Mister Maker Around The World	4-6 years	Yes - some episodes	No	No	No	Fiction	Educational	Imaginative play, creativity, craft, geography/locations	Animation, Puppetry & Live Action
Molly And Mack	4-6 years	Yes - some episodes	No	No	No	Fiction	Entertainment		Live Action
Molly Of Denali	4-6 years	Yes	No	No	No	Fiction	Entertainment		Animation
Moon And Me	0-3 years	Yes	No	No	No	Fiction	Entertainment		Animation & Live Action
Nella The Princess Knight	4-6 years	Yes	No	No	No	Fiction	Entertainment		Animation
Noddy Toyland Detective	4-6 years	Yes	No	Yes	Yes	Fiction	Entertainment		Animation
Numberblocks	4-6 years	No	No	No	No	Fiction	Educational	Numbers	Animation
Octonauts	4-6 years	Yes	Yes	Yes	Yes	Fiction	Educational	Animals	Animation
Odd Squad	4-6 years	Yes - some episodes	No	No	No	Fiction	Entertainment		Live Action
Olobob Top	4-6 years	Yes	Other (animal-like)	No	Other (animal-like)	Fiction	Entertainment		Animation
Pablo	4-6 years	Yes	No	Yes	Yes	Fiction	Entertainment		Animation & Live Action
Patchwork Pals	4-6 years	Yes	Yes	No	Yes	Fiction	Entertainment		Animation
Peppa Pig	4-6 years	Yes	Yes	Yes	Yes	Fiction	Entertainment		Animation
Peter Rabbit	4-6 years	Yes	Yes	Yes	Yes	Fiction	Entertainment		Animation
Pins And Nettie	4-6 years	Yes	Yes	No	Yes	Fiction	Entertainment	Moral/Social - overcoming shyness	Animation
Pj Masks	4-6 years	Other	Other (human dressed as animal)	No	Other (human dressed as animal)	Fiction	Entertainment		Animation
Play School	4-6 years	Yes	No	No	No	Non-fiction	Educational	Play, music, art, imaginative play,	Live Action
Play School Art Crew	4-6 years	Yes - some episodes	No	No	No	Non-fiction	Educational	Craft, Imaginative play	Live Action
Play School Art Time	4-6 years	No	No	No	No	Non-fiction	Educational	Craft, Imaginative play	Live Action
Play School Show Time	4-6 years	Yes - some episodes	No	No	No	Non-fiction	Entertainment		Live Action
Play School Song Time	4-6 years	No	No	No	No	Non-fiction	Entertainment		Live Action
Play School Story Time	4-6 years	Yes - some episodes	No	No	No	Non-fiction	Entertainment		Live Action
Play School: Acknowledgement Of Country	4-6 years	No	No	No	No	Non-fiction	Educational		Live Action
Pocoyo	4-6 years	Yes	No	Yes	Yes	Fiction	Entertainment		Animation
Rainbow Chicks	0-3 years	Yes	Yes	No	Yes	Fiction	Entertainment		Animation
Ready, Jet, Go!	4-6 years	Other	No	Other (animal-like)	Other (animal-like)	Fiction	Educational	Space and Science	Animation
Ready, Steady, Wiggle!	4-6 years	Yes	No	No	No	Fiction	Entertainment		Live Action
Remy & Boo	4-6 years	Yes - some episodes	No	No	No	Fiction	Entertainment		Animation
Rusty Rivets	4-6 years	Other	No	No	No	Fiction	Entertainment		Animation
Sally & Possum	4-6 years	Other	No	Other (human dressed as animal)	Other (human dressed as animal)	Fiction	Educational	General - writing stories, folding paper, footprints, treasure etc	Live Action
Sarah And Duck	4-6 years	Yes	No	Yes	Yes	Fiction	Entertainment		Animation
School Of Roars	4-6 years	Yes - some episodes	No	No	No	Fiction	Entertainment		Animation
Sesame Street	4-6 years	Yes	No	No	No	Fiction	Educational	Letters, numbers	Puppetry & Live Action
Shaun The Sheep	4-6 years	Yes	Yes	Yes	Yes	Fiction	Entertainment		Animation
Sir Mouse	4-6 years	Yes	Yes	No	Yes	Fiction	Entertainment		Animation
Teletubbies	0-3 years	No	No	No	No	Fiction	Entertainment		Animation
The Adventures of Paddington	4-6 years	Yes	Yes	No	Yes	Fiction	Entertainment		Animation
The Furchester Hotel	4-6 years	Yes - some episodes	No	No	No	Fiction	Entertainment		Puppetry & Live Action
The Hive	4-6 years	Yes	Yes	Yes	Yes	Fiction	Entertainment		Animation
The Wiggles World	4-6 years	Yes	No	No	No	Fiction	Entertainment		Live Action
The Wonder Gang	4-6 years	Yes	No	Yes	Yes	Fiction	Educational	Animals	Animation & Live Action
This Is Scarlett And Isaiah	4-6 years	Yes - some episodes	No	No	No	Fiction	Educational	General - museums, making sausages, dodgeball etc.	Live Action
Thomas And Friends: Big World! Big Adventures!	4-6 years	No	No	No	No	Fiction	Entertainment		Animation
Tik Tak	0-3 years	Yes	No	No	No	Fiction	Entertainment		Live Action
Timmy Time	4-6 years	Yes	Yes	No	Yes	Fiction	Entertainment		Animation
Twirlywoos	0-3 years	Yes - some episodes	No	No	No	Fiction	Educational	Early learning concepts eg down, through, upside down, textures and more	Animation & Live Action
Waffle The Wonder Dog	4-6 years	Yes	Yes	No	Yes	Fiction	Entertainment		Live Action
Wallykazam!	4-6 years	No	No	No	No	Fiction	Entertainment		Animation
Wanda And The Alien	4-6 years	Yes	Yes	No	Yes	Fiction	Entertainment		Animation
The Most Magnificent Thing	4-6 years	Yes	No	Yes	Yes	Fiction	Entertainment		Animation

## Sheet: Program roles & species
Animals in Program	Count of Programs	Program Title	Lead Character	Lead Character Species - High Level	Lead Character Species	Lead Character Type	Lead Character Type 2	Support Character	Support Character Species	Support Character Species - High Level	Support Character Type	Support Character Type 2	Non-Human Animal as Lead	Non-Human Animal as Support	Non-Human Animal as Recurring	Recurring Role examples	Non-Human Animals as Extra	Notes
Yes	1	Andy's Safari Adventures	Andy	Human	Human	Human	Human	Jen	Human	Human	Human	Human	No	No	No		Yes	Animals featured in Andy's adventures. Generally one species per episode
Yes	1	Andy's Wild Adventures	Andy	Human	Human	Human	Human	Kip	cat	Animal	Domestic	cat	No	Yes	No		Yes	Animals featured in Andy's adventures. Generally one species per episode
Yes	1	Baby Jake	Jake	Human	Human	Human	Human	Pengy Quin	Penguin	Animal	Wild	Bird	No	Yes	Yes	Hamsternaught (hamsters)	Yes
Yes		Baby Jake		Human		Human	Human	Nibbles	Rabbit	Animal	Wild	Mammal - Rabbit, Hare
Yes	1	Bananas In Pyjamas	B1	Other	Food	Other (made-up)	Made-up	Rat in a Hat	Rat	Animal	Wild	Mammal - Rodent	No	Yes	Yes	Bernard (dog), Charlie (monkey), Topsy (kangaroo), Pedro (pig), Dolly (sheep), Camembert (cow)	Yes	B1 and B2 are anthropomorphised bananas.
Yes		Bananas In Pyjamas	B2	Other	Food	Other (made-up)	Made-up	Amy	Bear	Animal	Wild	Mammal - Bear
Yes		Bananas In Pyjamas		Other				Lulu	Bear	Animal	Wild	Mammal - Bear
Yes		Bananas In Pyjamas		Other				Morgan	Bear	Animal	Wild	Mammal - Bear
Yes	1	Becca's Bunch	Becca	Animal	Bird	Wild	Bird	Russell	Squirrel	Animal	Wild	Mammal - Rodent	Yes	Yes	Yes	Benny (bird), Shelly (bird), Ringo (turtle), Barry (Rabbit), Buck (Beaver)	Yes
Yes		Becca's Bunch		Animal				Pedro	Worm	Animal	Wild	Invertebrate
Yes		Becca's Bunch		Animal				Sylvia	Fox	Animal	Wild	Mammal - Other small mammal
Yes	1	Ben And Holly's Little Kingdom	Holly	Other	Fairy Tale Creature	Other (made-up)	Made-up	Gaston	Ladybird Beetle	Animal	Wild	Invertebrate	No	Yes	No		Yes	Ben is an elf, Gaston is his pet ladybird beetle
Yes		Ben And Holly's Little Kingdom	Ben	Other	Fairy Tale Creature	Other (made-up)	Made-up	No support character	No support character	No support character	No support character	No support character
Yes	1	Big Ted's Big Adventure	Big Ted	Animal	Bear	Toy	Mammal - Bear	Zindzy	Human	Human	Human	Human	Yes	No	No		Yes	Animals featured in Ted's zoo adventures. Generally one species per episode.
Yes	1	Bing	Bing	Animal	Rabbit	Wild	Mammal - Rabbit, Hare	Flop	Rabbit	Animal	Toy	Mammal - Rabbit, Hare	Yes	Yes	Yes	Sula (elephant), Amma (elephant toy - Sula's carer), Pando (panda), Coco (rabbit), Charlie (rabbit), Nicky (elephant)	Yes
Yes	1	Bluey	Bluey	Animal	Dog	Domestic	Dog	Bingo	dog	Animal	Domestic	dog	Yes	Yes	Yes	Bandit (blue heeler) Chilli (blue heeler (dog), Lucky (golden lab), Coco (poodle), Jack (Jack Russell - ADHD)	Yes	Animals sometimes featured as part of plot/experience of lead characters - Fruitbat episode
Yes - some episodes	1	Bob The Builder	Bob	Human	Human	Human	Human	Wendy	Human	Human	Human	Human	No	No	No		Yes	Animals sometimes featured as part of plot/experience of lead characters.
Yes	1	Book Hungry Bears	Crystal	Animal	Polar Bear	Wild	Mammal - Bear	No support character	No support character	No support character	No support character	No support character	Yes	No	No		Yes	Animals sometimes featured as part of plot/experience of lead characters.
Yes		Book Hungry Bears	Scout	Animal	Koala	Wild	Mammal - Australian Native	No support character	No support character	No support character	No support character	No support character
Yes		Book Hungry Bears	Boomer	Animal	Bear	Wild	Mammal - Bear	No support character	No support character	No support character	No support character	No support character
Yes		Book Hungry Bears	Melody	Animal	Panda	Wild	Mammal - Bear	No support character	No support character	No support character	No support character	No support character
Yes	1	Brave Bunnies	Bop	Animal	Rabbit	Wild	Mammal - Rabbit, Hare	No support character	No support character	No support character	No support character	No support character	Yes	No	Yes		Yes
Yes		Brave Bunnies	Boo	Animal	Rabbit	Wild	Mammal - Rabbit, Hare	No support character	No support character	No support character	No support character	No support character
Yes - some episodes	1	Charlie And Lola	Charlie, Lola	Human	Human	Human	Human	No support character	No support character	No support character	No support character	No support character	No	No	no		Yes	Animals sometimes featured as part of plot/experience of lead characters.
Other	1	Clangers	Tiny	Other	Animal-like	Other (made-up)	Animal-like	Major	Animal-like	Other	Other (made-up)	Animal-like	Other (animal-like)	Other (animal-like)	no		No	The Clangers are made up creatures that are mouse shaped.
Other		Clangers	Small	Other	Animal-like	Other (made-up)	Animal-like	Mother	Animal-like	Other	Other (made-up)	Animal-like
Yes	1	Curious George	George	Animal	Monkey	Wild	Mammal - Primate	The Man	Human	Human	Human	Human	Yes	No	Yes	Charkie (dog), Jumpy Squirrel (squirrel), Compass (pigeon), Hundley (dog)	Yes	Animals sometimes featured as part of plot/experience of lead characters.
Yes	1	Daniel Tiger's Neighbourhood	Daniel	Animal	Tiger	Wild	Mammal - Large Cats	No support character	No support character	No support character	No support character	No support character	Yes	Yes	Yes	O (owl), Katerina Kitty (cat), Margaret (tiger)	Yes
Yes	1	Digby Dragon	Digby	Other	Fairy Tale Creature	Other (made-up)	Made-up	Chips	Squirrel	Animal	Wild	Mammal - Rodent	No	Yes	Yes	Albert (badger), Mungo (owl), Archie (mouse)	No
Yes	1	Dino Dana	Dana	Human	Human	Human	Human	No support character	No support character	No support character	No support character	No support character	No	No	no		Yes	Dinosaurs featured in Dana's investigations. Generally one species per episode
Yes	1	Dinosaur Train	Buddy	Animal	Tyrannosaurus Rex	Dinosaur	Dinosaur	Tiny	pteranodon	Animal	Dinosaur	Dinosaur	Yes	Yes	Yes	Shiny, Tiny, Don, Mr and Mrs Pteranodon	Yes
Yes		Dinosaur Train						Shiny	pteranodon	Animal	Dinosaur	Dinosaur
Yes		Dinosaur Train						Don	pteranodon	Animal	Dinosaur	Dinosaur
Yes	1	Dirtgirlworld	Dirtgirl	Human	Human	Human	Human	Ken	Weavel	Animal	Wild	Invertebrate	No	Yes	No		Yes	Animals sometimes featured as part of plot/experience of lead characters.
Yes	1	Dog Loves Books	Dog	Animal	Dog	Domestic	Dog	Pug	Dog	Animal	Domestic	dog	Yes	Yes	Yes	Granny Pug	Yes	Animals sometimes featured as part of plot/experience of lead characters.
Yes	1	Dot.	Dot	Human	Human	Human	Human	Scratch	Dog	Animal	Domestic	dog	No	Yes	No		Yes	Scratch is Dot's best friend/dog.
Yes - some episodes	1	Fireman Sam	Sam	Human	Human	Human	Human	No support character	No support character	No support character	No support character	No support character	No	No	No		Yes	Norris the Guinea Pig - new pet in one episode.
Yes		Five Minutes More	Faraway	Animal	Aardvark	Wild	Mammal - other small-medium mammal	No support character	No support character	No support character	No support character	No support character	Yes	No	No		No
Yes		Five Minutes More	Louisa	Animal	Polar Bear	Wild	Mammal - Bear	No support character	No support character	No support character	No support character	No support character
Yes	1	Five Minutes More	Florrie	Animal	Dog	Domestic	Dog	No support character	No support character	No support character	No support character	No support character
Yes		Five Minutes More	Sam	Animal	Monkey	Wild	Mammal - Primate	No support character	No support character	No support character	No support character	No support character
Yes		Five Minutes More	Georgie	Animal	Penguin	Wild	Bird	No support character	No support character	No support character	No support character	No support character
Yes - some episodes	1	Floogals	Fleeker	Other	Space Creature	Other (made-up)	Made-up	Flo	Space Creature	Other	Other (made-up)	Other (made-up)	No	No	No		Yes	Animals sometimes featured as part of plot/experience of lead characters.
Yes - some episodes	1	Go Jetters	Ubercorn	Other	Fairy Tale Creature	Other (made-up)	Made-up	Xuli	Human	Human	Human	Human	No	No	No		Yes	Animals sometimes featured as part of plot/experience of lead characters.
Yes - some episodes		Go Jetters		Other				Foz	Human	Human	Human	Human
Yes - some episodes		Go Jetters		Other				Kyan	Human	Human	Human	Human
Yes - some episodes		Go Jetters		Other				Lars	Human	Human	Human	Human
Yes	1	Guess How Much I Love You	Little Nutbrown Hare	Animal	Hare	Wild	Mammal - Rabbit, Hare	Little Field Mouse	Mouse	Animal	Wild	Mammal - Rodent	Yes	Yes	Yes	Little White Owl, Little Redwood Fox, Blue Bird, Otter, Little Grey Squirrel	Yes
Yes	1	Hey Duggee	Duggee	Animal	Dog	Domestic	Dog	Betty	Octopus	Animal	Wild	Fish	Yes	Yes	Yes	Enid (cat), Diesel (bull), Mole (mole), The Mice (mice)	Yes	Enid is Duggee's cat who appears in some episodes, and Frog lives in the nature pond that Duggee built.
Yes		Hey Duggee						Happy	Crocodile	Animal	Wild	Reptile
Yes		Hey Duggee						Norrie	Mouse	Animal	Wild	Mammal - Rodent
Yes		Hey Duggee						Roly	Hippo	Animal	Wild	Mammal - large safari
Yes		Hey Duggee						Tag	Rhino	Animal	Wild	Mammal - large safari
Yes	1	Hoot Hoot Go!	Hoot	Animal	Owl	Wild	Bird	No support character	No support character	No support character	No support character	No support character	Yes	No	Yes	Pirate Hootbeard (owl), Giggle Fangs (bat), Hootaluna, Hootogadget, Giggle Bot.	No
Yes		Hoot Hoot Go!	Hootabelle	Animal	Owl	Wild	Bird	No support character	No support character	No support character	No support character	No support character
Yes		Hoot Hoot Go!	Hootly	Animal	Owl	Wild	Bird	No support character	No support character	No support character	No support character	No support character
Yes	1	Kangaroo Beach	Pounce	Animal	Kangaroo	Wild	Mammal - Australian Native	No support character	No support character	No support character	No support character	No support character	Yes	Yes	Yes	Lin (panda), Wei (panda), Philippa (penguin), Gherkinn (otter)	Yes
Yes		Kangaroo Beach	Gemma	Animal	Platypus	Wild	Mammal - Australian Native	No support character	No support character	No support character	No support character	No support character
Yes		Kangaroo Beach	Frizzy	Animal	Koala	Wild	Mammal - Australian Native	No support character	No support character	No support character	No support character	No support character
Yes		Kangaroo Beach	Neville	Animal	Wombat	Wild	Mammal - Australian Native	No support character	No support character	No support character	No support character	No support character
Yes	1	Kazoops!	Monty	Human	Human	Human	Human	Jimmy Jones	pig	Animal	Farm	pig	No	Yes	No		Yes	Animals sometimes featured as part of plot/experience of lead characters.
Yes - some episodes	1	Kiddets	Patches	Other	Space Creature	Other (made-up)	Made-up	SpottyWot	Space Creature	Other	Other (made-up)	Other (made-up)	No	No	No		Yes	Animals may feature in the Kiddets questions/problems being explored.
Yes - some episodes		Kiddets	Dapper	Other	Space Creature	Other (made-up)	Made-up	DottyWot	Space Creature	Other	Other (made-up)	Other (made-up)
Yes - some episodes		Kiddets	Bounce	Other	Space Creature	Other (made-up)	Made-up	No support character	No support character	No support character	No support character	No support character
Yes - some episodes		Kiddets	Stripes	Other	Space Creature	Other (made-up)	Made-up	No support character	No support character	No support character	No support character	No support character
Yes - some episodes		Kiddets	Luna	Other	Space Creature	Other (made-up)	Made-up	No support character	No support character	No support character	No support character	No support character
Yes	1	Kiri And Lou	Kiri	Animal	Dinosaur	Dinosaur	Dinosaur	Lou	Animal-like	Other	Other (made-up)	Animal-like	Yes	Yes	No		No	Lou is a prehistoric elephant-like creature
Yes	1	Lily's Driftwood Bay	Lily	Human	Human	Human	Human	Gull	Seagull	Animal	Wild	Bird	No	Yes	Yes	Salty Dog (dog), Nonna Dog (dog), Bull Dozer (bull), Hatsie Hen (hen), Wee Rabbit (rabbit), Lord Stag (stag), Puffin (puffin).	No	Gull is Lily's best friend and goes on adventures with her.
Yes	1	Little Ted's Big Adventure	Little Ted	Animal	Bear	Toy	Mammal - Bear	Teo	Human	Human	Human	Human	Yes	No	No		No
Yes	1	Love Monster	Love Monster	Other	Fairy Tale Creature	Other (made-up)	Made-up	No support character	No support character	No support character	No support character	No support character	No	No	Yes	Bady Idea Puppy, Tiniest Fliffiest Bunny, Elder Kitten, Elder Panda, Delivery Duckling	Yes
Yes	1	Miffy's Adventures Big And Small	Miffy	Animal	Rabbit	Wild	Mammal - Rabbit, Hare	No support character	No support character	No support character	No support character	No support character	Yes	Yes	Yes	Snuffy (dog), Melanie (rabbit), grunty (pig)	Yes	Snuffy is Miffy's pet dog.
Yes - some episodes	1	Mister Maker Around The World	Mister Maker	Human	Human	Human	Human	No support character	No support character	No support character	No support character	No support character	No	No	No		Yes	Animals sometimes featured as craft items being created.
Yes - some episodes	1	Molly And Mack	Molly	Human	Human	Human	Human	Mack	Human	Human	Human	Human	No	No	No		Yes	Animals sometimes featured as part of plot/experience of lead characters.
Yes	1	Molly Of Denali	Molly	Human	Human	Human	Human	No support character	No support character	No support character	No support character	No support character	No	Yes	Yes	Suki (dog)	Yes	Suki is Molly's pet dog.
Yes	1	Moon And Me	Pepi Nana (toy doll)	Other	Doll	Other (made-up)	Doll	Moon Baby	Space Creature	Other	Other (made-up)	Other (made-up)	No	No	Yes	Lambkin (sheep)	No
Yes	1	Nella The Princess Knight	Nella	Human	Human	Human	Human	Trinket	Fairy Tale Creature	Other	Other (made-up)	Other (made-up)	No	No	Yes	Clod (horse)	No
Yes	1	Noddy Toyland Detective	Noddy	Human	Human	Human	Human	Bumpy	Dog	Animal	Domestic	dog	No	Yes	Yes	Smartysaurus (dinosaur), Clockwork Mouse (Mouse), Pat Pat (panda)	No	Bumpy is Noddy's pet dog
Yes	1	Octonauts	Captain Barnacles	Animal	Polar Bear	Wild	Mammal - Bear	Kwasi	Cat	Animal	Domestic	cat	Yes	Yes	Yes	Peso (penguin), Inkling (octopus), shellington (otter), tweak (rabbit), Dashi (Dachsund), Tunip (vegimal)	Yes	Barnacles is the captain, and Kwasi the Lieutenant. Vegimals are half animal half vegetable.
Yes - some episodes	1	Odd Squad	Olive	Human	Human	Human	Human	Otto	Human	Human	Human	Human	No	No	No		Yes	Animals sometimes featured as part of plot/experience of lead characters.
Yes	1	Olobob Top	Tib	Other	Animal-like	Other (made-up)	Animal-like	No support character	No support character	No support character	No support character	No support character	Other (animal-like)	No	Yes	Big Fish (fish), Crunch (squirrel), Deeno (mole), Lemon (moose), Grown Up (human).	Yes	Tib (rabbit shaped made up creature), Lalloo (koala shaped made up creature) and Bobble (bear shaped made up creature). Animals sometimes featured as part of plot/experience of lead characters.
Yes		Olobob Top	Lalloo	Other	Animal-like	Other (made-up)	Animal-like	No support character	No support character	No support character	No support character	No support character
Yes		Olobob Top	Bobble	Other	Animal-like	Other (made-up)	Animal-like	No support character	No support character	No support character	No support character	No support character
Yes	1	Pablo	Pablo	Human	Human	Human	Human	Mouse	Mouse	Animal	Wild	Mammal - Rodent	No	Yes	No		Yes	Animals sometimes featured as part of plot/experience of lead characters.
Yes		Pablo		Human		Human	Human	Noa	Dinosaur	Animal	Dinosaur	Dinosaur
Yes		Pablo		Human		Human	Human	Tang	Orangutan	Animal	Wild	Mammal - Primate
Yes		Pablo		Human		Human	Human	Wren	Bird	Animal	Wild	Bird
Yes		Pablo		Human		Human	Human	Llama	Llama	Animal	Farm	Llama
Yes		Pablo		Human		Human	Human	Draff	Giraffe	Animal	Wild	Mammal - large safari
Yes		Patchwork Pals	Patchwork Bee	Animal	Bee	Wild	Invertebrate	No support character	No support character	No support character	No support character	No support character	Yes	No	Yes		No
Yes	1	Patchwork Pals	Patchwork Fox	Animal	Fox	Wild	Mammal - other small-medium mammal	No support character	No support character	No support character	No support character	No support character
Yes		Patchwork Pals	Patchwork Lion	Animal	Lion	Wild	Mammal - Large Cats	No support character	No support character	No support character	No support character	No support character
Yes		Patchwork Pals	Patchwork Seal	Animal	Seal	Wild	Mammal - other small-medium mammal	No support character	No support character	No support character	No support character	No support character
Yes		Patchwork Pals	Patchwork Monkey	Animal	Monkey	Wild	Mammal - Primate	No support character	No support character	No support character	No support character	No support character
Yes		Patchwork Pals	Patchwork Pig	Animal	Pig	Farm	Pig	No support character	No support character	No support character	No support character	No support character
Yes		Patchwork Pals	Patchwork Sheep	Animal	Sheep	Farm	Sheep	No support character	No support character	No support character	No support character	No support character
Yes		Patchwork Pals	Patchwork Polar Bear	Animal	Polar Bear	Wild	Mammal - Bear	No support character	No support character	No support character	No support character	No support character
Yes		Patchwork Pals	Patchwork Donkey	Animal	Donkey	Farm	Donkey	No support character	No support character	No support character	No support character	No support character
Yes		Patchwork Pals	Patchwork Sloth	Animal	Sloth	Wild	Mammal - other small-medium mammal	No support character	No support character	No support character	No support character	No support character
Yes	1	Peppa Pig	Peppa	Animal	Pig	Farm	Pig	No support character	No support character	No support character	No support character	No support character	Yes	Yes	Yes	George (pig) mum pig, dad pig, grandpa pig,	Yes
Yes	1	Peter Rabbit	Peter	Animal	Rabbit	Wild	Mammal - Rabbit, Hare	Lily	Rabbit	Animal	Wild	Mammal - Rabbit, Hare	Yes	Yes	Yes	Cottontail (rabbit), Nutkin (Squirrel), Old Brown (owl), Mr Todd (Fox)	Yes
Yes		Peter Rabbit		Animal				Benjamin	Rabbit	Animal	Wild	Mammal - Rabbit, Hare
Yes	1	Pins And Nettie	Pins	Animal	Hedgehog	Wild	Mammal - other small-medium mammal	No support character	No support character	No support character	No support character	No support character	Yes	Yes	Yes	Jean (hedgehog), Quin (hedgehog)	Yes	Animals sometimes featured as part of plot/experience of lead characters i.e. Kitty the nearrator's cat
Yes		Pins And Nettie	Nettie	Animal	Hedgehog	Wild	Mammal - other small-medium mammal	No support character	No support character	No support character	No support character	No support character
Other	1	Pj Masks	Amaya	Human	Human (dressed as animal)	Human	Human (dressed as animal)	No support character	No support character	No support character	No support character	No support character	Other (human dressed as animal)	No	No		Yes	Connor is Catboy, Amaya is Owlet, and Greg is Gekko.
Other		Pj Masks	Greg	Human	Human (dressed as animal)	Human	Human (dressed as animal)	No support character	No support character	No support character	No support character	No support character
Other		Pj Masks	Connor	Human	Human (dressed as animal)	Human	Human (dressed as animal)	No support character	No support character	No support character	No support character	No support character
Yes	1	Play School	Play School Host	Human	Human	Human	Human	No support character	No support character	No support character	No support character	No support character	Yes	No	Yes	Big Ted (teddybear), Little Ted (teddybear)	Yes	Animals sometimes featured as part of plot/experience of lead characters
Yes - some episodes	1	Play School Art Crew	Play School Host	Human	Human	Human	Human	No support character	No support character	No support character	No support character	No support character	No	No	No		Yes	Animals sometimes featured as craft items being created.
Yes - some episodes	1	Play School Show Time	Play School Host	Human	Human	Human	Human	No support character	No support character	No support character	No support character	No support character	No	No	No		Yes	Animals sometimes featured as craft items being created.
Yes - some episodes	1	Play School Story Time	Play School Host	Human	Human	Human	Human	No support character	No support character	No support character	No support character	No support character	No	No	No		Yes	Animals sometimes featured as story characters.
Yes	1	Pocoyo	Pocoyo	Human	Human	Human	Human	Pato	Duck	Animal	Farm	Duck	No	Yes	Yes	Fred (octopus), butterfly, Baby Bird (bird), Caterpillar, Finbar (horse)	No
Yes		Pocoyo		Human		Human	Human	Elly	Elephant	Animal	Wild	Mammal - large safari
Yes	1	Rainbow Chicks	Cherry	Animal	Bird	Wild	Bird	No support character	No support character	No support character	No support character	No support character	Yes	No	No		No
Yes		Rainbow Chicks	Orange	Animal	Bird	Wild	Bird	No support character	No support character	No support character	No support character	No support character
Yes		Rainbow Chicks	Lemon	Animal	Bird	Wild	Bird	No support character	No support character	No support character	No support character	No support character
Yes		Rainbow Chicks	Kiwi	Animal	Bird	Wild	Bird	No support character	No support character	No support character	No support character	No support character
Yes		Rainbow Chicks	Berry	Animal	Bird	Wild	Bird	No support character	No support character	No support character	No support character	No support character
Yes		Rainbow Chicks	Indigo	Animal	Bird	Wild	Bird	No support character	No support character	No support character	No support character	No support character
Yes		Rainbow Chicks	Violet	Animal	Bird	Wild	Bird	No support character	No support character	No support character	No support character	No support character
Other	1	Ready, Jet, Go!	Jet Propulsion	Other	Space Creature	Other (made-up)	Made-up	Sunspot	Space Creature	Other	Other (made-up)	Animal-like	No	Other (animal-like)	Other (animal-like)	Moonbeam (Uncle Zucchini's pet)	Yes	Sunspot and Moonbeam are alien pets that is explained as a dog or cat to earth humans, and has the ears of a rabbit, body of a kangaroo, tal of a raccoon or fox. Animals sometimes featured as part of plot/experience of lead characters.
Yes		Ready, Steady, Wiggle!	Anthony	Human	Human	Human	Human	Captain Feathersword	Human	Human	Human	Human	No	Yes	Yes	Dorothy (Dinosaur); Wags (dog); Henry (Octopus)	Yes	Animals sometimes featured as part of some songs (i.e. Do the Owl)
Yes	1	Ready, Steady, Wiggle!	Emma	Human	Human	Human	Human	No support character	No support character	No support character	No support character	No support character
Yes		Ready, Steady, Wiggle!	Lachy	Human	Human	Human	Human	No support character	No support character	No support character	No support character	No support character
Yes		Ready, Steady, Wiggle!	Simon	Human	Human	Human	Human	No support character	No support character	No support character	No support character	No support character
Yes - some episodes	1	Remy & Boo	Remy	Human	Human	Human	Human	Boo	Robot	Other	Other (made-up)	Other (made-up)	No	No	No		Yes	Animals sometimes featured as part of plot/experience of lead characters.
Other	1	Rusty Rivets	Rusty	Human	Human	Human	Human	Ruby	Human	Human	Human	Human	No	No	Yes	Botosaur (robot dinosaur)	Yes
Other	1	Sally & Possum	Sally	Human	Human	Human	Human	Possum	Human (dressed as animal)	Human	Human	Human (dressed as animal)	No	Other (human dressed as animal)	No		Yes	Possum is a human dressed as a possum. Animals sometimes featured as story characters.
Yes	1	Sarah and Duck	Sarah	Human	Human	Human	Human	Duck	Duck	Animal	Farm	Duck	No	Yes	yes	Flamingo (flamingo)	Yes	Animals sometimes featured as part of plot/experience of lead characters.
Yes - some episodes	1	School Of Roars	Wufflebump	Other	Fairy Tale Creature	Other (made-up)	Made-up	No support character	No support character	No support character	No support character	No support character	No	No	No		Yes	Animals sometimes featured as part of plot/experience of lead characters.
Yes - some episodes		School Of Roars	Yummble	Other	Fairy Tale Creature	Other (made-up)	Made-up	No support character	No support character	No support character	No support character	No support character
Yes - some episodes		School Of Roars	Icklewoo	Other	Fairy Tale Creature	Other (made-up)	Made-up	No support character	No support character	No support character	No support character	No support character
Yes - some episodes		School Of Roars	Meepa	Other	Fairy Tale Creature	Other (made-up)	Made-up	No support character	No support character	No support character	No support character	No support character
Yes - some episodes		School Of Roars	Wingston	Other	Fairy Tale Creature	Other (made-up)	Made-up	No support character	No support character	No support character	No support character	No support character
Yes	1	Sesame Street	Elmo	Other	Muppet	Other (made-up)	Made-up	No support character	No support character	No support character	No support character	No support character	Other (animal-like)	No	Yes	Big Bird	Yes
Yes		Sesame Street	Cookie Monster	Other	Muppet	Other (made-up)	Made-up	No support character	No support character	No support character	No support character	No support character
Yes		Sesame Street	The Count	Other	Muppet	Other (made-up)	Made-up	No support character	No support character	No support character	No support character	No support character
Yes	1	Shaun The Sheep	Shaun	Animal	Sheep	Farm	Sheep	Bitzer	Dog	Animal	Domestic	dog	Yes	Yes	Yes	Shirly, Timmy, Timmy's Mum, Nuts, Twins - all sheep	Yes
Yes	1	Sir Mouse	Sir Mouse	Animal	Mouse	Wild	Mammal - Rodent	Dragon	Fairy Tale Creature	Other	Other (made-up)	Other (made-up)	Yes	No	Yes	King (mouse), Prince (mouse)	Yes
Yes	1	The Adventures Of Paddington	Paddington	Animal	Bear	Wild	Mammal - Bear	No support character	No support character	No support character	No support character	No support character	Yes	No	Yes	Pigeonton (pigeon)	Yes
Yes - some episodes	1	The Furchester Hotel	cookie moster	Other	Muppet	Other (made-up)	Made-up	No support character	No support character	No support character	No support character	No support character	No	No	Yes	Big Bird	Yes
Yes - some episodes		The Furchester Hotel	Funella	Other	Muppet	Other (made-up)	Made-up	No support character	No support character	No support character	No support character	No support character
Yes - some episodes		The Furchester Hotel	Furgus	Other	Muppet	Other (made-up)	Made-up	No support character	No support character	No support character	No support character	No support character
Yes - some episodes		The Furchester Hotel	elmo	Other	Muppet	Other (made-up)	Made-up	No support character	No support character	No support character	No support character	No support character
Yes	1	The Hive	Buzzbee	Animal	Bee	Wild	Invertebrate	Jasper	Wasp	Animal	Wild	Invertebrate	Yes	Yes	Yes	Rubee, Babee, Mamma Bee, Pappa Bee, Postman Spider, Katypilla, Mr Millipede, Dr Beetle, Jump (flea)	Yes
Yes		The Hive		Animal				Barnabee	Bee	Animal	Wild	Invertebrate
Yes		The Wiggles World	Anthony	Human	Human	Human	Human	Captain Feathersword	Human	Human	Human	Human	No	Yes	Yes	Dorothy (Dinosaur); Wags (dog); Henry (Octopus)	Yes	Animals sometimes featured as part of some songs (i.e. Do the Owl)
Yes	1	The Wiggles World	Emma	Human	Human	Human	Human	No support character	No support character	No support character	No support character	No support character
Yes		The Wiggles World	Lachy	Human	Human	Human	Human	No support character	No support character	No support character	No support character	No support character
Yes		The Wiggles World	Simon	Human	Human	Human	Human	No support character	No support character	No support character	No support character	No support character
Yes	1	The Wonder Gang	Willow	Human	Human	Human	Human	Quidget	quokka	Animal	Wild	Mammal - Australian Native	No	Yes	No		Yes
Yes		The Wonder Gang	Whyla	Human	Human	Human	Human	Quinton	quokka	Animal	Wild	Mammal - Australian Native
Yes		The Wonder Gang	Wes	Human	Human	Human	Human	Quest	quokka	Animal	Wild	Mammal - Australian Native
Yes - some episodes	1	This Is Scarlett And Isaiah	Scarlett	Human	Human	Human	Human	No support character	No support character	No support character	No support character	No support character	No	No	No		Yes	Animals sometimes featured as part of plot/experience of lead characters.
Yes - some episodes		This Is Scarlett And Isaiah	Isaiah	Human	Human	Human	Human	No support character	No support character	No support character	No support character	No support character
Yes	1	Tik Tak	Unamed boys and girls	Human	Human	Human	Human	No support character	No support character	No support character	No support character	No support character	No	No	No		Yes	Animals sometimes featured throughout different segments.
Yes	1	Timmy Time	Timmy	Animal	Sheep	Farm	Sheep	No support character	No support character	No support character	No support character	No support character	Yes	Yes	Yes	Paxton (pig), Mittens (cat), Ruffy (dog), Apricot (hedgehog), Stripy (badger), Kid (goat), Otus (owl), Finlay (fox)	Yes	Yabba is Timmy's best friend.
Yes - some episodes	1	Twirlywoos	Great BigHoo	Other	Space Creature	Other (made-up)	Made-up	No support character	No support character	No support character	No support character	No support character	No	No	No		Yes	Animals sometimes featured as part of plot/experience of lead characters.
Yes - some episodes		Twirlywoos	Peekaboo	Other	Space Creature	Other (made-up)	Made-up	No support character	No support character	No support character	No support character	No support character
Yes - some episodes		Twirlywoos	Chick	Other	Space Creature	Other (made-up)	Made-up	No support character	No support character	No support character	No support character	No support character
Yes - some episodes		Twirlywoos	Chickedy	Other	Space Creature	Other (made-up)	Made-up	No support character	No support character	No support character	No support character	No support character
Yes	1	Waffle the Wonder Dog	Waffle	Animal	Dog	Domestic	Dog	Evie, Doug	Human	Human	Human	Human	Yes	No	Yes	Trevor (dog), Violet (dog)	No
Yes		Waffle the Wonder Dog		Animal				Doug	Human	Human	Human	Human
Yes	1	Wanda And The Alien	Wanda	Animal	Rabbit	Wild	Mammal - Rabbit, Hare	Alien	Space Creature	Other	Other (made-up)	Other (made-up)	Yes	No	Yes	Speedy (rabbit), Slowcoach (rabbit)	Yes
Yes	1	The Most Magnificent Thing	Un-named	Human	Human	Human	Human	Un-named	Dog	Animal	Domestic	dog	No	Yes	No		No
No	1	Mister Maker	Mister Maker	Human	Human	Human	Human	No support character	No support character	No support character	No support character	No support character	No	No	No		No
No	1	Wallykazam!	Wally	Other	Fairy Tale Creature	Other (made-up)	Made-up	Norville	Fairy Tale Creature	Other	Other (made-up)	Other (made-up)	No	No	No		No
No	1	Thomas And Friends: Big World! Big Adventures!	Thomas	Other	Train	Other (made-up)	Made-up	The Fat Conductor	Human	Human	Human	Human	No	No	No		No
No	1	Teletubbies	Teletubbies	Other	Space Creature	Other (made-up)	Made-up	No support character	No support character	No support character	No support character	No support character	No	No	No		No
No	1	Play School: Acknowledgement Of Country	Play School Host	Human	Human	Human	Human	No support character	No support character	No support character	No support character	No support character	No	No	No		No
No	1	Play School Song Time	Play School Host	Human	Human	Human	Human	No support character	No support character	No support character	No support character	No support character	No	No	No		No
No	1	Play School Art Time	Play School Host	Human	Human	Human	Human	No support character	No support character	No support character	No support character	No support character	No	No	No		No
No	1	Numberblocks	Number Blocks	Other	Blocks	Other (made-up)	Made-up	No support character	No support character	No support character	No support character	No support character	No	No	No		No
No	1	In The Night Garden	Iggle Piggle, Upsy Daisy, Makka Pakka, Pontipines	Other	Space Creature	Other (made-up)	Made-up	No support character	No support character	No support character	No support character	No support character	No	No	No		No
No	1	Justine Clarke: I Like To Sing!	Justine Clarke	Human	Human	Human	Human	No support character	No support character	No support character	No support character	No support character	No	No	No		No
No	1	Hoopla Doopla!		Human	Human	Human	Human	No support character	No support character	No support character	No support character	No support character	No	No	No		No
No	1	Get Grubby Tv	Dirtgirl	Human	Human	Human	Human	Costa/ScrapBoy	Human	Human	Human	Human	No	No	No		No

## Sheet: Episode coding (Part 2)
Date	Time	Program Title	Episode Title	Plot			Character name	Character Species	Character Role	Degree of Anthropomorphism - is the animal completely human-like, partly human-like, or animal-like?										How is the central character depicted - character traits? Are they in an animal setting, human setting, made-up setting?						How is the central character depicted in their relationship with others?								Miscellaneous
Blank				Story	Theme	Lesson				Moving/Walking		Communicating/speaking		Appearance		Behaviour		Setting		Nature (animal-like examples: wild, flighty, playful, prey-like, predatory; human-like examples: personas, traits, roles)		Role (animal-like example: pet; human-like example: leader, boss, student, child)		Sentient?	Distortions from reality?	Animal & human		Animal & Animal		Animal & Other		Family or friend stereotypes or hierarchies?		Comments	Questions
										Species-like	Human-like	Species-like	Human-like	Species-like	Human-like	21	Human-like	Species-like	human-like	Species-like	Human-like	Species-like	Human-like			Species-like	Human-like	Species-like	Human-like	Species-like	Human-like	Species-like	Human-like
2021-06-24	1:00 PM - 1:11 PM	Guess How Much I Love You	All Fall Down	It's an autumn day with yellows and golds and orange colars in the forrest. Little Hare has acorns for Little Grey Squirrel. The two race home to squirrels, but both trip and the acorns go rolling. Little Hare says that hee/she wins because her acorns rolled and hit the tree or closest to the tree that squirrel lives first. Little Redwood Fox and Little Field Mouse come along - Mouse is walking o…	Friendship, family and love	Being kind, thinking of others	Little Nutbrown Hare (LNH)	Hare	Lead	Will at times run and hop in a species-like way	Walks on hind legs like a human would often throughout episode. The other animals do the same, however Little Redwood Fox walks like a fox would on four legs.	Does not make any species-like sounds	Speaks like a human - English, in a young voice. Easy to understand and speaks in full proper sentences.	Character looks like a little brown hare, with brown fur and white fur on its tummy.	no human-like elements	sleeps in a log with BNH	Races with squirrel, plays games with mouse, fox and squirrel, bowling nuts, throwing nuts.	Lives in a forrest with Big Nutbrown Hare (BNH) and they sleep in a log together. The adventures that Little Nutbrown Hare (LNH) go on are in the woods and not a human-like setting. Different seasons are shown through different coloured tree leaves and shrubs, and snow or rain, or the pond icing over. In this episode it is an autumn day with yellows and oranges in the trees and shrubs. Habitat is…	no human setting	no obvious species-like nature	Nature of character is not typical of hares, that are prey animals. LNH is sweet natured, helpful and thoughtful of its animal friends - spends his time thinking of others.	No obvious species-like role	Character is child-like and learns about his world and the animals within it.	Capable ofhuman-like emotions, thinking and ideas, not typical of hares such as concern for others, thoughtfulness, love for family and friends.	Species live in an appropriate setting for species - distortions come from their ability to speak, the way they move at times and the friendships they have across species.	No humans	No humans	Unlikely friendship between predator and prey animals (fox, squirrel, mouse and hare). Character lives together with Big Nutbrown Hare who is his dad. They sleep in a log together, hug a lot and show affection and kindness towards each other.	Little Redwood Fox plays rough or gets distracted too easily when playing with Little Grey Squirrel, Little Field Mouse and LNH - LFM and LGS don't want to play wiht Fox anymore but LNH still does. Little and Big Nutbrown Hare love it each other and show affection through hugs and saying nice things to each other and being kind to each other. Character goes on adventures/has a best friend who is …	No other	No other	fox is rough prey/predator relationship not evident.	family dynamic with Big Nutbrown Hare (dad) and LNH (son) living together. BNH offers guidance, advice and love to LNH. Unlikely friendship dynamic with a squirrel, mouse, hare and fox playing together.
2021-06-24	1:11 PM - 1:24 PM	Baby Jake	Baby Jake Loves Party Time	Baby Jake goes on a space adventure - it starts out in the field with mountains in the background, with yellow and green hills. There's a rocket in the field and it takes off. Jake is on the rocket going into space. He's having a party with the hamsternauts. There's a hamster in a wheel named Captain Spacey. In the rocket there's a table set for a party but only Jake and Captain Spacey are at the…	Entertainment and fantastical content	not sure what the lesson is.	Captain spacey	Hamster	Support	Does not move in a species-like way	Stands on hind legs and moves in a human-like way. Sits at the table like a human would on a chair. Bops and walks with the hamsternauts to the Baby Jake song.	Squeaks at times, presumably this is species-like.	Does not speak, giggles and squeaks however.	Creamy/brown hamster.	Wears a captain's suit, it's white with a captain's/pilots cap. When in space wears an astronaut helmet like human astronauts do. Depicted more human-like than species like standing upright in his suit.	Does not behave in a species-like way.	Captain spacey dances with jake. He sits at the party table with Baby Jake, waiting for the other hamsternauts.	nil	Baby Jake goes on a space adventure - it starts out at Baby Jakes windmill home, and looking into the field with mountains in the background, with yellow and green hills. There's a rocket in the field and it takes off into space.The rocket flies up in to the sky and past trees, and mountains, past ducks, and then up to space. The setting is mainly outer space with Captain Spacey with his astronau…		Playful and giggling. However, There's no real personality to him - Captain Spacey follows Jake along and doesn't add a lot of value to the story line, apart from being there.		A friend to Baby-Jake.	Captain Spacey giggles and smiles but no real opportunity or situation where the hamster needs to think or feel. Would question sentience of this character. He doesn't comfort Jake, he doesn't solve problems, he doesn't experience any sort of emotional or learning situations - he serves no purpose or could be replaced with not much value lost.	Baby Jake goes on a space adventure - it starts out at Baby Jakes windmill home, and looking into the field with mountains in the background, with yellow and green hills. There's a rocket in the field and it takes off into space. The setting is very exagerated and unrealistic but with elements that are known to be in space i.e. there are planets or meteors, but it's all distorted.	Baby Jake and Spacey interact in a way that human/animals would not normally	Baby Jake and Captain Spacey like to play together, there's no real substance to the relationship though.	nil	Captain Spacey doesn't interact with other animals in the episode.	nil	Captain Spacy doesn't interact with other made up characters in the episode	nil	No obvious stereotypes or hierarchies present. Captain Spacey doesn't talk, neither does Baby Jake.	Narrator is a child - Baby Jake's older broth Isaac. Talks to both audience and the characters.
2021-06-24	1:25 PM - 1:35 PM	Miffy's Adventures Big And Small	Dan's Sleepover	Miffy is throwing a ball with Dan. Snuffy likes playing doggy in the middle with her dog. Miffy has been having lots of fn with Dan and wants him to stay for a sleepover. They have carrots and peas for lunch. Dan doesn't like peas, but as a guest he doesn't have to eat them. Set up bed for dan, his mum dropped over his pojs. They get ready for bed, pjs, brush their teeth, read a book. Basic colou…	Friendship	no overt lessons	Miffy	Rabbit	Lead	Does not move in a species-like way	Walks on hind legs rather than hopping on all four like rabbits normally would.	does not make species-like sounds	Speaks like a human. English, in a young voice. Easy to understand and speaks in full proper sentences. Miffy's mouth is a cross 'x' and moves slightly when Miffy talks, but doesn't open in typical speaking movements.	Character looks like a simple version of a white rabbit. You can tell Miffy is a bunny, but some elements are unrealistic - has a 'x' for a mouth.	Wears clothes. A blue jacket.	no obvious species-like behaviour	sleep over with dan, eats dinner at table like a human child would, has book, cup of cocoa	No obvious species-like setting that is realistic to species.	Miffy's house has a yellow floor, red walls, green window with yellow curtains, very bright colours	no obvious species like nature	child-like and curious about the world. Playful and friendly	No species-like role	Young child-like role, playful and friendly	Shows emotion and ability to think. Thoughtful of dan who can't sleep because he hasn't followed his bedtime routine. Happy and excited about the sleep over.	Very simple depiction of human-like homes, mainly primary and very bright colours like blue, yellow, red, green, purple - not a lot of shades of colours though. You can tell the background and environment is fieldlike (grass, sky, etc) but it's simplified and a bit abstract. Miffy is a very simple depiction/animation with not a lot of detail. The mouth of a cross - possibly whiskers but means emo…	No humans	No humans	unlikely mix of animals living and playing together - some as characters that act and think like humans, and others as pet or animals like a farm animal (horse), duck, pet dog.	Enjoys playing with Dan and wants to extend that time in a child-like way. Caring and understanding when Dan can't sleep.	No other	No other	Has a pet dog. There's also a horse that's a farm animal, wild birds (ducks) that Miffy helps .	family dynamic with mum, dad and miffy. She has a pet dog called snuffy.
2021-06-24	1:55 PM - 2:07 PM	Becca's Bunch	The Great Indoors	It's raining and Becca and Pedro are looking out of the window at Becca's house. Syliva checks radio, and Wolf is under an umbressa and says the rain is going ot last much longer. Russell wants the rain to go away. Becca reads a book to distract Russell. The story is about a squirrel, walking through the woods pulling a toy cow. Stor y sounds like Jack and the beanstalk but it isn't. Russell is a…	Animals helping animals	Friendship and being kind to others	Becca	Bird	Lead	Does not move in a species-like way	Walks on hing legs, which birds typically do, however Becca doesn't fly throughout episodes and all other animal characters like the squirrel, fox, mouse, wolf, rabbits walk on hind legs like a human would rather than species-like on four legs.	Does not make any species-like sounds	Speaks like a human. English, in a young voice. Easy to understand and speaks in full proper sentences.	Becca is a purple and white bird, there isn't a strong resemblance between Becca and actual birds - the shape of her body is very oblong and there's no discernible neck, however you can tell Becca is a bird because of her beak, legs, arms/wings.	Does not wear clothes, however wears a red/pink beanie that matches the colour around her eyes.	Does not behave in a species-like way.	Pretend play with her friends. Tells stories with her friends.	Wagtail woods is animal-like in that the woods is where you would find the animals that appear in Wagtail Woods. The woods are simple in that the grass is green, there are lots of trees and shrubs. But there are human-like elements and furnishing in Becca's home like beanbags, rugs, cushions, bookshelves, a mantel piece.	Setting for this episode is in Becca's home, which is human-like, with kids chair, beanbags, art on wall, bookshelfs. But also her imagination/pretend play as they tell the story, the characters are in the setting that they talk about rather than in Becca's home for example, her rug is a rug in her home, but in the story a flying carpet. Becca's house is a stump and it's got a slide down it. Wind…	Becca nature is not species-like where she would be prey to some of the animals that she spends time with i.e. Sylvia the Fox who is also in the bunch.	Becca is friendly, helpful and a valuable member of the Wagtail Community. In this episode she's leading the pretend play with her friends while it's raining outisde.	No species-like role	Becca is a child, and her bunch are also children. She likes to play and have fun but in a responsible way. She's the leader of her bunch. It's almost like they are like scouts, they help the community and others as much as they can, but still have things to learn along the way.	Becca shows an ability to think and feel like a sentient being. She problem solves with her friends, she is happy playing and spending times with her friends and helping others. Becca solves problems that arises and can imagine and pretend play with her friends.	Wagtail woods is a made up location and setting. There is a giant Moose (MJ) that you only see his legs and sometimes his head or parts of his head, but not his full body. The trees are very tall, mainly see the tree trunks rather than the tops of the trees. There's a town in WagTail Woods which you wouldn't typically find, with streets, and buildings on it and the radio station. It's human-like …	No humans	No humans	Does not act in a species-like way - animals that wouldn't normally interact are, and prey and predators are friends (Becca is a bird and Sylvia is a fox). Pedro is a worm yet friends with Becca a bird.	Lots of different types of animals are playing with each other - bunnies, worms, birds, fox, squirrel, moose. Becca gets along with all the animal characters, even if there are squabbles about the story that they are telling, they work it out and make it work.	No other	No other	predator/prey relationship not evident.	4 very different animals are friends. There isn't a family like stereotype or dynamic evident. The focus is mainly on animals friends rather than family. All the animals tend to get along. There's a chicken that doesn't appear to talk however all the other animals talk. There's a mouse that is the MAyor Lady Mouse who is mayor of wagtail woods.
2021-06-24	10:57 AM - 11:09 AM	Daniel Tiger's Neighbourhood	Daniel's Doll	Daniel is Tigy the adventure tiger today. His Grampere is in town. Daniel's grampere talks with an accent. He's a doll maker, sailor, and Grampere. He's made dolls for Daniel and Margaret. Grampere and Daniel go to the tree house on Trolly. Daniel takes his toy baby on TRolley and describes what's happening. He tells BAby that the tree house is Caterina's tree house. Grampere heads off and DAniel…	Telling the truth	You can be more than one thing.	Daniel	Tiger	Lead	Does not move in a species-like way	Walks on hind legs like a human.	does not make species-like sounds. Other characters that Daniel interacts with say their animal soundwith English (i.e. Let's do that meow meow)	Talks like a human, in English. Young maile voice. Easy to understand. Talks to the audience as well as to other characters- i.e. to the audience 'do you want to make believe with me?'	Orange stripey tiger, simplified and more humanistic than species-like. If it wasn't for the round ears Daniel could be mistaken for a cat.	Big round eyes, noticeable eyebrows that helps show his emotions, cute. Wears a red jumper, and red shoes. Does not wear pants..	Does not behave in a species-like way.	Behaves like a human child. Pretend play/uses his imagination. Sings songs. Pretend play with his friends being a dad.	No obvious species-like setting that is realistic to species.	Episode starts in Daniel's human-like home, and then moves to Caterina's tree house.	does not behave in a species-like way	Child-like and curious about the world. Playful and friendly. Kind to his friends and thoughtful.	No obvious species-like role	Child-like role. Big brother to Margaret.	Shows ability to think and feel. He has moments of big feelings and needs help from parents or adults to work through the big emotions. He applies what he learns as he learns and experiences things.	Daniel is a tiger living in an imagined world - the setting is a blend of humanistic features such as beds and homes and treehouses, but not realistic - there's a castle, a blend of human and animal characters together.	nil	No humans in this episode	Daniel's a tiger and his best friends are caterina (a cat), O (and owl) and prince Wednesday (a human).	Daniel gets along and is friends with the animal characters in this episode. He's polite and when he or another character gets overwhelmed or has a big feeling, an adult steps in to help either sing a song or explain what they are feeling and ways to help.	no other	no other	no prey/predator relationships evident between tiger, cat, owl, and humans. Broad range of species playing together which is not typical.	Human like family dynamic with mum, dad, baby sister (margaret), Daniel and Grampere. Mixed range of human and animal friends but they also have human family dynamic of parents with children.	Says uggalugga for goodbye? What does this mean?
2021-06-24	11:10 AM - 11:17 AM	Bing	Charlie Did It	Flop is supervising. Bing is teaching Charlie how to throw. Flop finds Squeaky, a purple toy - Flop tells Bing that squeaky needs a good clean - but squeaky likes to be inside and shouldn't have been left outside. Bing says it wasn't him, it was Charlie who had it outside. Flop says he's sorry and that it doesn't feel fair when someone thinks you did something when you didn't. Time for a snack. B…	Friendship	It's brave to tell the truth.	Bing	Bing	Bing	No species-like movements	Walks on hind legs like a human, rather than hopping or moving like a bunny would on four legs. No bunny like movements.	Makse no species-like sounds	Speaks like a human. Speaks in English, Young childlike voice.	Black rabbit with really big exaggerated white and black eyes, and pinky/dusty colour mouth	Wears clothes, a green shirt with red overalls.	No species-like behaviour - behaves like a human child	Plays with his toys, shares toys with younger rabbit, essentially behaves like a young human child.	No obvious species-like setting that is realistic to species.	Surburban setting - Bing is playing with charlie in the backyard. There's a clothes line/string, table and chairs on the patio, white picket fence, foot path in the yard, brown gate, glass door into the house	no obvious species-like nature	Playful, young, curious like a human child	No obvious species-like role	Child-like role, learning about new things and playing like a child would.	Shows emotion and ability to think and learn. Is happy playing with Charlie. Sad and afraid of getting into trouble when he doesn't tell the truth. Brave when he does tell the truth.	Bing is living in a human world, experiencing human-child experiences. Setting/habitat is human like - human-like house, human-like street, human-like park. His toy is animated/alive and essentially the adult.	No humans	No humans	Rabbit and Rabbit	Bing plays with Charlie and is happy to share his toys with him. Bing also lets Charlie take the blame for things he did but then tells Flop the truth after a little bit.		Bing also has a rabbit toy that is 'alive' and essentially the adult explaining things to Bing and encouraging him to do things like wash his hands.		Flop is a toy but essentially the adult who guides bing in his learning and playing.
2021-06-24	11:17 AM - 11:21 AM	Patchwork Pals	Patchwork Bee	Bee is sad, he's crying standing on a flower. His wing is torn and he can't fly anymore. Frown on his face. Bear comes over - narrator explains that bee can't fly anymore, do you know how to help. Bear comes over and throws bee up towards spider. Spider looks very happy. Throwing the bee inthe air didn't work. He still can't fly. Bird comes along - tweets like a bird. Gives bee one of her feather…	Friendship	no overt lessons	Patchwork Bee	Bee	Lead	Movements realistic to bees - tries to fly but can't with broken wing	-	animals make species-like sounds and the narrator helps translate.	Does not speak. Narrator tells audience what's happening and what the bee is trying to do.	Bee was yellow and black stripes.	look like animals but out of patchwork/blanket material. Bee was yellow and black stripes.	wants to fly but has a broken wing	spider stitches bees wing back together	No obvious species-like setting that is realistic to species.	Patchwork quilt patch that is animated. Made up setting where animals from the quilt jump and move between patches depending on the story.	blend of animal/human.	sweet		no child-like or adult-like roles. Animals helping animals	Bee shows emotion - he's sad and crying because of his torn wing. The other animals show some ability to think offering different solutions that bee/the narrator try. IF their solution doesn't work, the animals don't seem too worried or concerned, different characters keep offering up suggestions.	Made up setting of a patchwork quilt.	No humans	No humans	different animal species are helping each other and being kind to each other.	the patchwork animals develop unlikely friendships and try their best to help each other when they are sad.	no other	no other	Fox wants to gobble up all the smaller prey-like animals like mouse, and pig, and sheep, and monkey.	No human like dynamic. Friendship dynamic of animals helping other animals, and fox wanting to gobble characters up.	Narrator explains what's happening and translates what the animals say and do. The narrator talks to the animals throughout each episode.
2021-06-24	12:15 PM - 12:20 PM	Pins And Nettie	Hedgie Kitty Continued	Pins is playing with blocks on a rug inside, and netting is shining a big yoyo - one of her shiny things from her shiny things collection. Narrator's cat sitter isn't available so she's brought her cat with her - Kitty. Pins and Nettie are happy with Kitty visiting, but then Kitty knocks over the blocks and Pins curls up. Then Kitty plays with the yoyo and NEttie curls up. The Narrator tries to e…	friendship	overcoming shyness	Pins and Nettie	Hedgehog	Lead	Walk on all four legs in a species-like way. Rolls into a ball at times.	Uses arms to ring bell/use items inside the house when playing.	Makes squeaking noises, presumably like a hedgehog.	Does not speak like a human. A narrator explains what's happening and translates for the hedgehogs.	Small brown hedgehogs. Have spikes. Big exaggerated eyes, smiling mouths, big black nose, red rosy cheeks. One has a tooth that sticks out of it's mouth like a fang but in a cuter way.	The hedgehogs don't wear clothes	Roll into ball when scared.	playing with blocks, shining a yoyo, pretend play as a ball with the cat.	outside is green and grassy - natural field-like envionment	Their home is human-like with beds, rug, cactus plants, puzzle piece, door. Outside is green and grassy, there are flowers, puddles when it rains, tree stumps.	Shy/scares easily	Shy and child-like. They want to play and be invovled but get shy really easily and take a little bit of encouragement to do things and join in at times.	Shy/scares easily	Child-like and shy	Both hedgehogs show ability to think and feel like humans would. They are shy when trying new things or meeting new characters. They are happy when they do overcome their shyness.	the hedgehogs live in a little hut like house with human furnishings. They sometimes wear human clothes like boots in the rain, but otherwise appear as hedgehogs. They play with other species which is not typical behaviour.	nil	Assume narrator is human - no human in episode but the narrator talks to the hedgehogs and helps them relax when they get scared and curl into a ball. Narrator als explains how pins and nettie are feeling and they either agree or not agree with her to help audience understand the storyline.	rolls into a ball when scared or doesn't like something the cat does.	Pins and nettie enjoy playing with each other and doing things together. They are friends and live together (assumed since there are bunk beds in their home). They get scared easily of other things whether they are animals or puddles and will quickly roll into a ball when scared. They take a little time to warm up to new animals they meet and with the help of the narrator they become more comfort…	no other	no other	Hedgehogs are scared little creatures	No human family dynamic - 2 hedgehogs as friends living together and playing together.	Narrator explains what's happening and translates what the animals say and do. The narrator talks to the animals throughout each episode.
2021-06-24	2:07 PM - 2:18 PM	Wanda And The Alien	New Paths	Wanda's burrow is under a big tree. There is a big red door with yellow doorknob, and carrot wallpaper on the wall inside. Wanda and Alien go exploring, in the woods they walk past trees that closely resemble trees - brown stump, green leaves, green grass, flowers (daisies and others), fallen over log. Wanda is using a camera, scrolling through photos of the 'same old places' she always goes to. …	Friendship	no overt lessons	Wanda	Rabbit	Lead	Does not hop or move like a rabbit	Walks on two legs like a human does.	Does not make any species-like sounds	Speaks like a human. English, in a young voice. Easy to understand and speaks in full proper sentences.	Wander is a brown-orange bunny with white whiskers	Wanda wears a blue dress with snowflakes on it in each episode	Does not behave in a species-like way.	Takes photos and looks at photos on her camera. Rides a hover board.	Wanda's burrow is under a big tree. The woods they live in have trees that closely resemble trees - brown stump, green leaves, green grass, flowers (daisies and others), fallen over log, a pond where the ducks swim. Alien's home looks space-y - there are stars and planets in the background, there is a yellow path that wanda and alien are following into a tree-like landscape. The trees have bubble…	In Wanda's burrow it is human-like - there is a big red door with yellow doorknob, and carrot wallpaper on the wall inside. It is very human like with a kitchen, kitchen sink, fridge, pots, kettle on the hotplaces, cupcoards and handles, window looking outside to the trees, shelf with bowls.	No obvious species-like nature	Curious, child-like, friendly, kind, helpful	No obvious species-like role	Wanda is child-like, she's a daughter, a sister, and friend. She's playful and curious and child-like	Wanda shows an ability to think and feel like a human. She enjoys playing with her Alien friend, concern for her family or other animals that need help, and cares for her friend Alien. She also likes having fun and playing and is happy when doing so.	The hover boards they use have an eye on them, but they don't seem to be alive. Wanda visits space in this episode.	No humans	No humans	Rabbits interact with squirrels, ducks, sheep, cows, an owl at times -no prey like animal relationships. Lots of rabbits living in a burrow together.	Wanda gets along well with her mum and dad - she goes to them for help if she has a problem, asking their advice. She also talks with other animals and either tries to help them or listens to them if they have advice. It's a friendly relationship but they aren't necessarily depicted as good friends.		Wanda and Alien are very good friends and their families both accept their differences and their families. Wanda's family are happy for her to play with an alien, and even go to space with Alien at times. Alien can do magic and this appears to be accepted and the norm by the rabbit family and Wanda.		Wanda lives with her family - mum, dad, lots of brothers and sisters. Alien also lives with his family - mum, dad, siblings. Wanda and Alien are very good friends.	Alien is a boy, but looks like he's wearing a stripy yellow dress.
2021-06-24	2:18 PM - 2:30 PM	Dirtgirlworld	Creepy Crawly	Dirtgirl receives some mail. She opens it and it's an invite to the creepy crawly concert. She explains that bugs aren't creepy, just different looking, they're great. Grubby is bossy bug around for the set up of the creepy crawling concert. Grubby is the host, and Ken is the entertainment. Grubby is a yellow grub, and Ken is a weavel and he's wearing a suit, and top hat. Dirt girl is in charge o…	reuse, recycle, be kind to the earth	sustainability and caring for the environment	Ken	Weevil	Support	Does not move in a species-like way	Walks on two legs like a human does. Performs stunts like flying through sky on objects or egg and spoon races in a human like way.	does not make species-like sounds	Talks like a human. In English. Speaks well and is easy to understand. Male voice.	Has a beetle body, with 6 legs. Face is human, not beetle-like. Is a red/brown beetle	Human face. Wears knee and elbow pads, and a helmet on his head. Does not wear clothes.	Scared of chickens	Performs stunts. Stands on windowsill and talks to Dirtgirl, plans stunts with Grubby.	Dirtgirl has a garden that is ideal for bugs and grubs and chickens. There's lots of scrap/recycled materials and items and lots of vegetable plants, a chicken pen, and Ken has his own home on Dirtgirls windowsill that is set up for him with his bed.	Ken has his own box with a bed and little window looking out into dirt girls garden.	No obvious species-like nature	Friendly and helpful.	No obvious species-like role	entertainment/stunt man. Adult-like not child-like role. He's calm compared to Grubby who shouts a lot and is a bit more stressy.	Shows ability to think and feel but there's not a lot of opportunity or experiences that he has to show his emotions, he's generally a happy bug. He feels scared of the chickens, enjoys doing stunts, has fun performing and putting on shows. He plans stunts with Grubby, but mainly does what Grubby tells him to when it comes to stunts.	bug with a human face. Lives in a box with dirt girl in her home. Perform stunts for other bugs who come and watch the performance like an audience - the bug will dance and sing and it's like a festival dance floor feel to it.	nil	Dirtgirl and Ken have an unsusual friendship between a human girl and bug. Dirtgirl cares for ken and comes to watch his stunts. They are often talking at the start and end of an episode where dirtgirl will be talking to Ken about her day or something that's happened like getting mail.	a range of bugs interact that wouldn't normally - grub, weevil, ants, grasshoppers.	Ken gets along with the other bugs. He is often seen with grubby (a grub) and they plan performances together. Ken is a patient bug and listens to grubby's shouting and demands pleasantly.	no other	no other	Dirt girl keeps the chickens away from the bugs so that they can't eat them.	no family dynamics, ken is friends with the bugs, and humans. He's not friends with the chickens. Dirt girl keeps the chickens away from the bugs so that they can't eat them.
2021-06-24	2:30 PM - 2:41 PM	Book Hungry Bears	Scout Sees Everything	Melody (panda) sees a dinosaur (white rocks with green spots and colours on it). Melody tells the others they should go and see the dinosaur before it scares away the books and Scout sees it too. Looks like a beach setting, with sandy coloured hills and or a dessert setting with sand dunes, and white rocks, and little bits of green shrubbery, grass scattered throughout the rocks. Cardboard lookin…	friendship and reading	imaginative play	Scout	Koala	Lead	Does not move in a species-like way	Walks on hind legs like a human does, runs like a human on two legs, plays and moves in a human-like way when climbing and jumping.	does not make species-like sounds	Speaks like a human, in English. Young female voice, that's easy to understand.	Grey and while koala bear, blue eyes	Dressed in clothes - purple hoodie, jumpsuit. There are holes in the hoodie for her ears.	no species-like behaviour	human like behaviour like pretend play and imaginative play Sitting together and reading a book. Cuddle each other	Looks like a beach setting, with sandy coloured hills and or a dessert setting with sand dunes, and white rocks, and little bits of green shrubbery, grass scattered throughout the rocks. Cardboard looking setting.	Made up environment of coloured cardboard. Made to look green like shrubs, and grass, and paths, when in a beach setting it's yellow like sand, and hills in the background, there will be trees and shrubs. All in a cardboard like material.	No obvious species-like nature	Friendly and helpful. The bears are child-like and curious	No obvious species-like role	Child-like and curious. Playful and imaginative. Melody is friendly, Boomer is loud, Scout is quiet and Crystal is smart.	Shows emotions and ability to think and use imagination for pretend play. Gets sad when her stick breaks and goes and sits on a log.	Made up environment of coloured cardboard. Made to look green like shrubs, and grass, and paths, when in a beach setting it's yellow like sand, and hills in the background, there will be trees and shrubs. All in a cardboard like material.	No humans	No humans	Koala, brown bear, polar bear and panda bear would not normally cohabitate	The bears all get along well with each other and like playing together. They play happily and are obvious friends.	no other	no other		No family dynamic, only a friendship dynamic between 4 different types of bears.
2021-06-24	2:42 PM - 2:55 PM	Dinosaur Train	Dinosaurs A To Z, Part 4, Picnic	Buddy and Tiny are standing on a dinosaurs head while riding the train. Both are wearing conductor hats. Standing like a human. Both use their arms like a human, gesturing as they talk. The dinosaurs are working through the alphabet to explore dinosaurs. They are reading a map with the conductor, and are going to find a utah raptor. The pteranadon and budy run outside onto the station platform. T…	Friendship	dinosaur information, facts and lessons	Buddy	Trex	Lead	Walks on hind legs which is species like, however movement looks human-like, especially when Buddy runs	Moves in a smooth human-like way when walking and running. The pteranadons walk on their hind legs and fly, but the walking is human-like, and they often use their hands for gestures.	Does not make species-like sounds to communicate	Speaks like a human. Talks in English. Young male voice that is easy to understand. Both use their arms like a human, gesturing as they talk.	Looks like a tyranasaurus rex - green with yellow on it.	Does not wear clothes- in this episode he wears a conductors hat like the train conductor. Happy looking and cute.	no obvious species-like behaviour	Goes exploring with pteranadon family and learns facts about animals. Gestures when he talks. Sings and dances at times. Pretend plays with other dinosaurs.	Looks like a dinosaur setting. The pteranadons and buddy live n a next and all sleep together as a family. The episode was set in the woods where there were trees, a lake, grass, rocks, shrubs.	human-like elements like the dinosaur train that they catch to travel between different eras. Only the conductor seems to wear clothes.	The pteranodon family know that buddy is a predator, but he seems to keep his predatory nature in check and doesn't prey on the dinosaurs he lives with or spends time with. Buddy makes references about his nature and abilities such as his keen sense of smell and eyesight but he uses these skills to smell out leaves rather than prey	Friendly, happy, thoughtful, smart, child-like	No obvious species-like role	child-like role, learning and playing with family.	Buddy is curious and shows keen attitude towards hypothesising, learning and thinking. He shows emotions such as happiness, pleasure and excitement about the adventures and dinosaur facts he's learning.	Set in the time of dinosaurs. Some creative license to show plants, trees. Trex would not cohabitat a Pteranodon nest with other Pteranodons but this seems perfectly acceptable.	no human	no human	buddy is a trex and would likely be a predator to the pteranadons, and even the other dinosaurs, however he is friendly and polite around them, and happy to spend time with them.	Friendly and polite to other dinosaurs even if they are prey-like dinosaurs that trex would normally prey on. Wants to share his dinosaur facts and knowledge with other dinosaurs and learn about the features of other dinosaurs so approaches them with genuine curiosity. .	no other	no other	no prey-predator relationship evident	Blended family. Human family dynamic with mum, dad, 2 daughters, 1 son, 1 adopted son.
2021-06-24	3:03 PM - 3:29 PM	Curious George	Monkey Under Ice/ George's New Sound	George and the man go to the snow to do some ice fishing. George is wearing a puffer jacket and pant suit. They go into an hut and meet an older man who drilling a hole into the ice to do some fishing. George makes monkey noises but the man and the older man can understand George. A submarine comes out of the ice and Professor Einstein and Peter pop out and recognise George. They're on an importa…	friendship and play	no overt lessons	George	Monkey	Lead	Moves like a monkey at times throughout episode using arms and legs to walk. Will swing and climb like a monkey does.	Walks on hind legs like a human at times throughout episode - usually when with the man or other humans and not in a rush chasing or running somewhere.	Makes species-like sounds when communicating. Will make monkey noises in response to questions, as questions, and to show some kind of communication between himself and humans	Does not speak, however will use arms to gesture and point things out, to help communicate. The narrator also helps communicate with the audience and explain what George is experiencing.	Smalll brown monkey. Light brown feet, hands and face.	Cute. Smile on his face most times. Does wear clothes but not all the time. Will wear warmer clothes in cold weather like puffer jacket and boots which he wears in this episode.	Does not really behave in a species-like way. But is still a little species-like - may just be the movements and monkey sounds that makes him seem like he behaves a little like a monkey.	Plays an instrument - symbols in the fire brigade band. Throws a ball for the dog. Operates a submarine. Spots and counts whales in the navigation system.	No obvious species-like setting that is realistic to species.	Fire brigade setting with fire men and women, firetrucks, poles/holes to go through - typical fire station setting. George also runs through town which has roads, traffic, people on pathways, buildings, shops, signs. In the other episode George is at the snow, there's a hut that a man is ice fishing in, there's ice and cold water with sea animals in it like whales and seals and fish. There's snow…	Curious, impulsive	Curious, child-like, friendly, kind, helpful	No obvious species-like role	Rescues the day, child-like but also still a pet.	George shows the ability to think and feel. He can operate machinery such as the submarine under the ice, and use the buttons to code in the types of whales that he sees. He shows emotions such as happiness, and curiosity and sadness.	George is a monkey living and experiencing life in a human world. He lives with the man in his house, and explores the locations and environments that the man goes to such as the acquarium, snow, Japan, the city.	George is like a pet, but is treated and given a lot more freedom than a pet would - he can go outside by himself and explore without the Man, he operates equipment and helps other humans taking a submarine under the ice to spot whales.	George is a friendly monkeky that listens to humans and lives well with them. He lives with the man, the man is like his owner but also a parent. There's affection and friendship between George and other humans that appear in the show. The humans all treat George like another human talking to him and understanding his monkey noises.	George is able to communicate across species - seals show him the way home.	Has an affinity with animals - he likes them and observes them with curiosity and pleasure. George sees lots of fish, some seals. He follows the seals and has fun doing what they do such as flips and coming out of the water. The seals come over and wave bye to George when he goes back to whale searching. His seal friend came back and showed him the way home when he's lost. George plays ball with …	no other	no other	Dalmation at the fire brigade.	Human and pet dynamic with the man and George. George tends to save the day - he was the only one who could operate the submarine.	narrator explains to the audience what george is thinking at times.
2021-06-24	4:00 PM - 4:12 PM	Bananas In Pyjamas	Bernard's Party	Rat delivers the post to the bananas. They aks if he has any mail for them. He pulls out a letter and tells them what's inside but then says it's just a guess and not because he opened it and read their mail. Rat then goes on his way. B1 and B2 find dolly painting by the lake. They ask her what a special event could be and she describes a few options - hug a sheep day, a birthday. B1 and B2 decid…	Friendship	no overt lessons	Rat	Rat	Support	Does not move in a species-like way	Walks and runs on hind legs like a human would, instead of all four like a rat would. Sits on a chair like a human-would.	Does not make any species-like sounds	Speaks like a human. English. Well spoken, and a male voice. Easy to understand.	Grey rat,	Dressed in clothes - wears white shirt, blue shorts, thongs and cap. has obvious eye brows that help show emotions.	Does not behave in a species-like way.	Rat is the town postman and owns and runs Rat's shop. He often leaves his shop unattended however. In this episode he delivered an invite to Bernard's party to the Bananas. He'd read their mail however.	Habitat/setting not typical for species. Pet and wild rats would not normally be found living in a house, in shops, in gardens in the way that Rat is - he's using the human-like things like rocking on the rocking chair, and using the cash register.	Human-like setting, but a made up place - cuddlestown - Rat runs a shop that looks very human-like, has a register, products, front porch and rocking chair.	No obvious species-like traits.	Sneaky, not the villain but a trickster that is forgiven quickly and easily by other characters.	No obvious species-like role	He's a valued member of cuddlestown. He runs Rat's Shop and is the postman. He's adultlike in that he owns and runs a shop. The bananas listen to his suggestions and advice even if it benefits Rat more than anoyone else.	Rat shows emotions and the ability to think, solve problems and plan. He's motivated by things that make his life easier or tastier.	All elements of Cuddlestown are distorted. The animals that interact wouldn't normally in real life - a cow is best friends with a sheep. Some animals have jobs - Rat running his shop, Charlie invents things in his lab, some animals are animal-like (duck, squirrel, birds), some are human-like (the main characters). The bananas are invented creatures. The settings however are mimic human-life and …	No humans	No humans	Does not behave in a species-like way as a prey animal. He's friends with the Teddies (bear), Bernard (dog) however these species would be his predators in real life.	Rat gets along well with the other cuddlestown animals. In many cases Rat thinks he is more clever than the other animals and will try to trick them if there is some benefit to himself.	Nil	Rat is good friends with the bananas. He often tricks them or influences their behaviour in the hope of benefiting himself. His tricks usually don't work and he ends up having to come clean or be honest about what he's done.	Nil	Rat thinks he is more clever than the other characters, the other characters know that Rat is a 'sneaky' rat and oftentimes the episode will end with the characters saying to Rat 'oh you rat in a hat'.
2021-06-24	4:36 PM - 4:51 PM	Noddy Toyland Detective	The Case Of The Missing Pockets	Noddy is recharging bumps, Bumpy is sitting on his hood. Noddy goes down the slide, bumpy goes down the slide too. Pat pat and the pockets come along and yell out to noddy - they're going to be detectives for the day. Noddy doesn't have anything to investigate. They see a pirate ship run into the playground and Farmer Tom's lettuces go flying. Pat Pat's pockets go missing, Noddy is going to inves…	Friendship	no overt lessons	Bumpy	Dog	Support	Walks on all four legs like a dog does. Runs and moves like a dog	Does not move in a human like way	Barks like a dog. Barks to draw Noddy's attention to something, but also barks in response to Noddy if Noddy talks to him.	Does not speak. Barks like a dog.	Tan coloured dog with brown floppy ears and blue bands around each leg, and collar	No clothes.	Behaves like a pet dog would - follows Noddy everywhere, comes when called.	Does not behave in a human-like way	nil	Set in toyland, a made up town, where the pirates live on a bright coloured pirate ship, city-like/block like town, with bright coloured roads, and houses. Trees are round with green stem - you can tell it's a tree but it's abstract. The characters are toys or toy-like but animated.	Noddy's faithful and loyal pet dog	Noddy's best friend.	Pet dog	man's best friend, faithful helper	Doesn't show emotion in this episode, however wags his tail like a dog would when pleased/happy.Has a smile on his face most times.	set in toyland - a made up town. Bright colours, abstract shapes that you can what they are like the trees are round but you still know they are trees.	Noddy's pet that follows Noddy around and helps him solve investigations. Bumpy goes where Noddy goes, in his car, and usually stands next to him or near him.	Noddy cares for bumpy and looks after him	Doesn't interact with other animal characters - Noddy does, but the other animals don't talk to bumpy too much or take much notice of him.	nil	Follows noddy and helps him with his investigations - sniffs things out, helps look for things that may be missing, barks when he finds something. Rides in Revs the car with Noddy			No human family dynamic - Bumpy lives with and is owned by Noddy - A boy and his dog, but no family dynamic evident. Clockwork mouse is like a mayor for the town and in charge of the running of the town. Bumpy is the only pet - other animals like Pat Pat (panda), CArlton (cat), Clockwork Mouse (mouse) talk and are members of the community.
2021-06-24	5:01 AM - 5:07 AM	Rainbow Chicks	Cherry's Ball Of Yarn	Cherry is knitting and Kiwi gets caught in her ball of yarn and it rolls away. Cherry runs after her to try to help and also gets caught. Indigo and Orange see them roll by and go to help. Indigo devises a plan and gets Orange to run some thread in the trees to stop Cherry and Kiwi. Kiwi only says 'kiwi', but the other chicks all talk. when saved - cherry says 'thank you indigo and orange, I will…	Friendship	no overt lessons	Cherry	Bird	Lead	Does not move in a species-like way	walks on hind legs in a human-like way. Chicks also walk on hind legs, however usually their head bops as well when they walk. The chicks do not bop their heads when they walk - hence the movement is more human-like.	does not make species-like sounds like chirping	Speaks. English. Young voice. Sounds female. Easy to understand.	Little fluffy read bird, white beack and feet, exaggerated eyes	No clothes. White feet, but no legs.	no obvious species-like behaviour	Knits. Chases after Kiwi to help.	Set in cloudland - a foggy/cloudy natural location but distorted in colour - trees, shrubs, hills, rocks, however the colours are muted or not correct - i.e. the trees in the background are usually white, blue or slightly purple, the ground is white and foggy like a cloud, the background/sky is often space with moon, starts or planets. There's usually some distortion like a floating cloud or gian…	no human setting	No obvious species-like nature	Positive - friendly with other chicks.	No obvious species-like role	Crafty. Childlike	Shows emotions - concerned for Kiwi who got caught in her ball of yarn. Happy once saved from the ball of yarn.	Lives on cloudland.	No humans.	No humans.	no species-like behaviour like establishing pecking order.	Cherry is helped by her friends Indigo and Orange. Friendly and thankful for their help. Gives them a gift - one scarf that the three share/wear together.	No Other	No Other		Indigo the smart one	Song at the end is about the ball of yarn and what you can make out of it and giving knited things to friends.	Why does Kiwi only say 'kiwi'? Is Indigo the 'smart one'?
2021-06-24	5:07 AM - 5:19 AM	Timmy Time	Timmy The Postman	Helping friends. On valentine's day the animal kids write cards to their best friends. Timmy volunteers as the postman however he loses the mail on the way . Timmy's friends help him find the letters. Timmy is happy when he finds the letters he's dropped and he's able to deliver them. At the end he finds out that his card is missing. and Timmy is sad. The dog sniffs out his card from under the wa…	Friendship	no overt lessons	Timmy	Sheep	Lead	Does not move in a species-like way	Walks on hind legs, moves like a human, as do the other animal characters.	Bleets like a sheep. None of the animals talk, they all make their respective species-like sounds.	Does not speak like a human, mimes, and points when communicating with other characters to help show what he means. Giggles with the other animal characters at times.	Little black and white sheep.	No clothes. Wears accessories like a bag at times like a bag.	no obvious species-like behaviour	Behaves like a child. Takes part in day care/nursery activities like crafts, rides a tricycle.	Farm setting, however furnishing are daycare furnishings.	Day care is set on a farm, however mimics a child's day care with tables, crafts, bag racks, toys, tables and chairs that the children sit around. There's a bell that chimes and a little picture flap hangs down showing what time it is - the picture flap shows food and drink when it's lunch time etc. The day care is set in a farm barn however, so the buildings look like a farm barn, there are trou…	No obvious species-like nature, doesn't act like a sheep would in the barn/farm setting.	Friendly with other animals in class.	No obvious species-like role	Child-like role - he's mischievous/cheeky, curious. He can also be thoughtful and helpful towards his friends.	Shows emotions and an ability to think and feel like a human - happy when finds the letters, sad when his is missing. Has connections with other animals. Appears to think about things and consequences.	Day care is set on a farm, however mimics a child's day care with tables, crafts, bag racks, teacher that is a pelican.	No humans.	No humans.	lots of different animals interacting and playing together that wouldn't normally - sheep, duck, dog, cat, fox, owl, pelican, pig - there's no prey/predatory relationship evident.	Timmy is friendly with his nursery friends. They communicate and understand each other through their respective animal sounds. Valentine's day card making and giving of cards shows friendships / connections - Timmy's card is from his duck friend. The dog and duck give Timmy a kiss on each cheek which Timmy wipes off like it's yuk.	No Other	No Other		Timmy and the Duck are best friends. No family dyanmic - it's a school/friendship dynamic instead. Timmy doesn't seem to like the kiss he gets from the duck and the dog. The duck gives Timmy a valentine's day card.	Timmy is receives some obvious affection from Timmy's friends, and Timmy acts like it's yucky. Peppa Pig also kissed Pedro at the end of an episode and Pedro blushed.	Is the duck Timmy's best friend? Why is Timmy ok with a kiss from the cat in another episode but not the duck and the dog in this episode?
[truncated: 248 more rows]

## Sheet: Program all data
Program	Character	Count	Species	Role	Supporting	Gender	Anthropomorphism Comments	Comms - human-like talking	Comms - human-like sounds (laughing)	Comms - Human Gestures like nodding, pointing, waving	Comms - species-like sounds	Narration - to audience	Narration - to character	Narration - some (intro, book, ending)	Move - humanlike standing/walking	Move - Species-like walking, hopping, flying moving	Behavior - Humanlike	Behavior - Species like	Behaviour - other	Dress - Wears clothes (top and bottom)	Dress - Human accessories i.e. hat, necklace, bag	Dress - Animal accessories i.e. collar	Appearance comments	appearance - big eyes (not proportionate with face)	appearance - obvious eyebrows	appearance - smiling mouth	appearance - resembles species	appearance - distorted	Environment Comments	Environment - Work	Environment - Home/house	Environment - School/Playgroup	Environment - Playground/Park	Environment - Nature/Field	Environment - Beach or pool	Environment - Shopping	Environment - Animal habitat (not typical of main character) - farm, zoo, safari plains	resembles human-like setting (such as a city or town)	resembles animal setting (typical of main character) - such as a tree or woods	Made up location or Imagined environment	Setting/environment elements and furnishing true to humans	Setting/environment elements and furnishing true to species	Depiction of environment elements resembles those in the real world (grass is green, sky is blue, clouds are white)	Character nature comments	Adult-like nature	Child-like nature	Species-like nature	Human-like nature	No obvious nature (human or species like)
[truncated: 43 more rows]
[truncated: 53 more columns]
